# Supplementary material for: Genomic origin of Citrus reticulata “Unshiu”
Source: Hortic Res. 2025 May 1;12(5):uhaf015. doi: 10.1093/hr/uhaf015 (PMC11966385; doi:10.1093/hr/uhaf015)
Supplement: Web_Material_uhaf015 [file web_material_uhaf015.zip]

Archive with 2 entries (2 files):
- Supplementary Figure 2024.12.15.docx
- SupplementaryTable 2024.12.15.xlsx
