# Supplementary material for: Genomic origin of Citrus reticulata “Unshiu”
Source: Hortic Res. 2025 May 1;12(5):uhaf015. doi: 10.1093/hr/uhaf015 (PMC11966385; doi:10.1093/hr/uhaf015)
Supplement: Web_Material_uhaf015 [file web_material_uhaf015.zip › SupplementaryTable 2024.12.15.xlsx]

## Sheet: Readme
Readme
Supplementary Table 1. PacBio/Nanopore long reads sequencing data for genome assembly.
Supplementary Table 2. Hi-C data for genome assembly.
Supplementary Table 3. Statistics of transposable element (TE) contents in Citrus reticulata 'Unshiu' genome.
Supplementary Table 4. Statistics of transposable element (TE) contents in published Citrus reticulata 'Unshiu' genome.
Supplementary Table 5. Statistics of variations between newly assembled Citrus reticulata 'Unshiu' genome and published Citrus reticulata 'Unshiu' genome.
Supplementary Table 6. Genomic data sequenced in this study.
Supplementary Table 7. Genomic data download from published studies.
Supplementary Table 8. Citrus accessions used to assess the extent of their relatedness to Satsuma mandarin.
Supplementary Table 9. Kinship matrix among Satsuma mandarin, mandarins, pummelos, sour oranges and other Citrus hybrids.
Supplementary Table 10. The probability of parentage of ‘Ruju’ and ‘Bendiguang’ mandarin for 12 Satsuma mandarins.
Supplementary Table 11. Genes linked with seedlessness for Satsuma mandarin.
Supplementary Table 12. Genes linked with acidity and sugar for Satsuma mandarin.

## Sheet: Supplementary Table 1
Supplementary Table 1. PacBio/Nanopore long reads sequencing data for genome assembly.
Species	Platform	Mean read length (Kb)	N50 (Kb)	Total bases (Gb)	Sequencing depth
Citrus reticulata 'Unshiu'	HiFi	14.59	14.48	32.93	102.91

## Sheet: Supplementary Table 2
Supplementary Table 2. Hi-C data for genome assembly.
Species	Read length (bp)	Number of Read Pairs	Sequencing depth
Citrus reticulata 'Unshiu'	150	111532022	95.53

## Sheet: Supplementary Table 3
Supplementary Table 3. Statistics of transposable element (TE) contents in Citrus reticulata 'Unshiu' genome.
	TE content (%)
DNA/CMC-EnSpm	0.0102894
DNA/hAT	0.0244065
DNA/MULE-MuDR	0.0120862
DNA/PIF-Harbinger	0.00469111
DNA/orther	0.00370138
LINE/L1	0.0134147
LINE/other	0.000361564
LTR/Copia	0.0864889
LTR/Gypsy	0.101985
LTR/Caulimovirus	0.0258207
LTR/orther	0.00261227
RC/Helitron	0.00781047
SINE	0.000530212
Unknown	0.226837
Total content	0.521035

## Sheet: Supplementary Table 4
Supplementary Table 4. Statistics of transposable element (TE) contents in published Citrus reticulata 'Unshiu' genome.
	TE content (%)
DNA/CMC-EnSpm	0.00651939
DNA/hAT	0.0222528
DNA/MULE-MuDR	0.0134134
DNA/PIF-Harbinger	0.00569916
DNA/orther	0.004004
LINE/L1	0.0148691
LINE/other	0.00150826
LTR/Copia	0.0800883
LTR/Gypsy	0.0888403
LTR/Caulimovirus	0.0263589
LTR/orther	0.00127326
RC/Helitron	0.0058832
SINE	0.000199973
Unknown	0.153795
Total content	0.424705

## Sheet: Supplementary Table 5
Supplementary Table 5. Statistics of variations between newly assembled Citrus reticulata 'Unshiu' genome and published Citrus reticulata 'Unshiu' genome.
Chromosome	Variation type	Variation start position in newly assembled genome	Variation end position in published genome	Variation length in newly assembled genome	Variation length in published genome
chr1	GAP	164358	165371	1014	11
chr1	GAP	185119	185337	219	15
chr1	GAP	194475	194624	150	1466
chr1	GAP	209295	209298	4	242
chr1	GAP	209655	209658	4	745
chr1	GAP	209878	210142	265	923
chr1	GAP	210711	211043	333	414
chr1	GAP	215287	215499	213	-3
chr1	GAP	221476	221924	449	268
chr1	GAP	225022	225023	2	163
chr1	GAP	225571	225806	236	-5
chr1	GAP	227561	227687	127	220
chr1	GAP	228868	229004	137	255
chr1	GAP	235409	236092	684	-10
chr1	GAP	268747	268238	-508	137
chr1	GAP	283070	283978	909	647
chr1	GAP	288704	288713	10	642
chr1	GAP	301845	303478	1634	59
chr1	GAP	320355	320507	153	16
chr1	GAP	321174	321891	718	83
chr1	GAP	322417	322431	15	133
chr1	GAP	336774	339275	2502	44
chr1	GAP	355693	355818	126	-1
chr1	GAP	356841	356836	-4	156
chr1	GAP	363164	363902	739	-7
chr1	GAP	364231	366127	1897	48
chr1	GAP	374982	375144	163	29
chr1	GAP	386780	387431	652	9
chr1	GAP	388197	388135	-61	256
chr1	GAP	400210	400250	41	144
chr1	GAP	403204	403198	-5	1178
chr1	GAP	403590	404021	432	-7
chr1	GAP	404322	404329	8	1802
chr1	GAP	415966	417441	1476	2493
chr1	GAP	420925	421313	389	12
chr1	GAP	442595	442654	60	262
chr1	GAP	442903	442727	-175	78
chr1	GAP	445993	446023	31	622
chr1	GAP	450660	450660	1	3322
chr1	GAP	478211	478186	-24	1715
chr1	GAP	486916	486916	1	116
chr1	GAP	489187	489193	7	542
chr1	GAP	491070	491066	-3	97
chr1	GAP	494307	494294	-12	489
chr1	GAP	495096	495229	134	-1
chr1	GAP	497037	497259	223	-13
chr1	GAP	503638	503864	227	-18
chr1	GAP	505623	506021	399	-3
chr1	GAP	515054	515235	182	402
chr1	GAP	517021	518019	999	864
chr1	GAP	519783	521611	1829	12
chr1	GAP	522653	521838	-814	586
chr1	GAP	522867	524371	1505	22
chr1	GAP	528009	531933	3925	4150
chr1	GAP	534159	534651	493	196
chr1	GAP	536380	536375	-4	107
chr1	GAP	552258	552853	596	159
chr1	GAP	552958	553097	140	-9
chr1	GAP	553972	556220	2249	-1
chr1	GAP	557102	557540	439	1131
chr1	GAP	557923	558069	147	175
chr1	GAP	558437	558459	23	646
chr1	GAP	558887	559224	338	-3
chr1	GAP	561741	562374	634	440
chr1	GAP	581569	581794	226	1
chr1	GAP	583181	583899	719	1713
chr1	GAP	584027	585192	1166	-7
chr1	GAP	600135	600135	1	-197
chr1	GAP	601477	601491	15	11601
chr1	GAP	629358	629667	310	-17
chr1	GAP	642932	643455	524	156
chr1	GAP	644062	644051	-10	745
chr1	GAP	644651	647321	2671	821
chr1	GAP	655111	655123	13	330
chr1	GAP	664659	665175	517	126
chr1	GAP	674049	674049	1	349
chr1	GAP	675374	675594	221	-14
chr1	GAP	677043	677383	341	5
chr1	GAP	683981	683970	-10	129
chr1	GAP	689552	689548	-3	741
chr1	GAP	700619	702577	1959	868
chr1	GAP	702689	702680	-8	5719
chr1	GAP	703202	703823	622	245
chr1	GAP	717739	717729	-9	831
chr1	GAP	730486	730482	-3	186
chr1	GAP	733049	734470	1422	16
chr1	GAP	735850	736447	598	-3
chr1	GAP	740423	742838	2416	1048
chr1	GAP	763736	763947	212	-17
chr1	GAP	765297	766092	796	-4
chr1	GAP	767107	767108	2	387
chr1	GAP	767420	768047	628	2063
chr1	GAP	775839	777033	1195	20
chr1	GAP	780539	782275	1737	814
chr1	GAP	792129	792123	-5	99
chr1	GAP	792363	792362	0	-110
chr1	GAP	794653	795523	871	165
chr1	GAP	796112	796413	302	-10
chr1	GAP	796658	796649	-8	600
chr1	GAP	798422	800399	1978	195
chr1	GAP	824360	824490	131	0
chr1	GAP	826230	826279	50	-3
chr1	GAP	830519	830162	-356	-4
chr1	GAP	830831	831046	216	-218
chr1	GAP	835855	837356	1502	1076
chr1	GAP	853350	853707	358	64
chr1	GAP	857827	858030	204	-7
chr1	GAP	864471	864358	-112	996
chr1	GAP	866457	866655	199	-15
chr1	GAP	878206	878199	-6	1308
chr1	GAP	885407	886908	1502	2390
chr1	GAP	894577	894700	124	-18
chr1	GAP	927179	927787	609	1
chr1	GAP	953385	954680	1296	2471
chr1	GAP	960796	962330	1535	801
chr1	GAP	963403	963593	191	162
chr1	GAP	964104	966332	2229	233
chr1	GAP	967451	967997	547	1784
chr1	GAP	978563	981096	2534	2533
chr1	GAP	981351	981349	-1	166
chr1	GAP	982389	982821	433	827
chr1	GAP	987876	988162	287	19
chr1	GAP	988439	988544	106	450
chr1	GAP	988924	989151	228	-9
chr1	GAP	989577	989702	126	1016
chr1	GAP	993064	992989	-74	-2
chr1	GAP	995071	995997	927	36
chr1	GAP	999043	999163	121	336
chr1	GAP	1016585	1020871	4287	-7
chr1	GAP	1022130	1021892	-237	-3
chr1	GAP	1027725	1029534	1810	-9
chr1	GAP	1031550	1032392	843	-10
chr1	GAP	1038207	1038712	506	74
chr1	GAP	1048238	1048505	268	1591
chr1	GAP	1055507	1056958	1452	5996
chr1	GAP	1082654	1082671	18	-216
chr1	GAP	1146615	1147249	635	1950
chr1	GAP	1164792	1165650	859	2160
chr1	GAP	1169545	1169533	-11	-709
chr1	GAP	1197797	1197880	84	1012
chr1	GAP	1217936	1218146	211	1396
chr1	GAP	1220638	1220962	325	1695
chr1	GAP	1230664	1230523	-140	2
chr1	GAP	1232902	1233032	131	-1
chr1	GAP	1233175	1233165	-9	427
chr1	GAP	1233983	1233981	-1	161
chr1	GAP	1236694	1237003	310	14
chr1	GAP	1237680	1237755	76	347
chr1	GAP	1238791	1241207	2417	3187
chr1	GAP	1255123	1256092	970	-11
chr1	GAP	1278295	1278530	236	1531
chr1	GAP	1278784	1279696	913	17
chr1	GAP	1285270	1285261	-8	256
chr1	GAP	1285528	1285715	188	84
chr1	GAP	1292907	1293017	111	117
chr1	GAP	1293305	1293304	0	608
chr1	GAP	1294436	1294912	477	-2
chr1	GAP	1301267	1301362	96	124
chr1	GAP	1302083	1304295	2213	2393
chr1	GAP	1310392	1311059	668	4304
chr1	GAP	1317777	1317769	-7	-91
chr1	GAP	1320726	1320802	77	-23
chr1	GAP	1322069	1327291	5223	1516
chr1	GAP	1327553	1327746	194	3435
chr1	GAP	1334956	1334952	-3	466
chr1	GAP	1345324	1345812	489	94
chr1	GAP	1351270	1351467	198	232
chr1	GAP	1366490	1366829	340	-16
chr1	GAP	1372166	1372816	651	270
chr1	GAP	1374650	1374640	-9	152
chr1	GAP	1374905	1375050	146	-2
chr1	GAP	1381544	1381770	227	14
chr1	GAP	1390213	1390323	111	408
chr1	GAP	1391834	1392859	1026	-10
chr1	GAP	1393137	1393414	278	3
chr1	GAP	1393636	1394243	608	65
chr1	GAP	1394536	1394822	287	2
chr1	GAP	1400626	1401323	698	6
chr1	GAP	1401813	1401790	-22	390
chr1	GAP	1402279	1403086	808	337
chr1	GAP	1404588	1496191	91604	11
chr1	GAP	1496645	1497823	1179	487
chr1	GAP	1507776	1518182	10407	-7
chr1	GAP	1544629	1544620	-8	205
chr1	GAP	1556897	1557595	699	-8
chr1	GAP	1575233	1575605	373	-6
chr1	GAP	1591441	1591669	229	-16
chr1	GAP	1597835	1598177	343	310
chr1	GAP	1599780	1600419	640	38
chr1	GAP	1604044	1604045	2	100
chr1	GAP	1605881	1606321	441	2
chr1	GAP	1614262	1615424	1163	-9
chr1	GAP	1617366	1617714	349	722
chr1	GAP	1626021	1626024	4	104
chr1	GAP	1640076	1640066	-9	2129
chr1	GAP	1657265	1659298	2034	5159
chr1	GAP	1673817	1673841	25	165
chr1	GAP	1677040	1677038	-1	91
chr1	GAP	1677898	1677920	23	160
chr1	GAP	1678531	1678538	8	451
chr1	GAP	1679085	1679089	5	94
chr1	GAP	1679574	1679837	264	94
chr1	GAP	1680198	1680412	215	-16
chr1	GAP	1699033	1699093	61	487
chr1	GAP	1711137	1711297	161	-1
chr1	GAP	1712832	1713367	536	159
chr1	GAP	1724215	1723570	-644	733
chr1	GAP	1728741	1728923	183	60
chr1	GAP	1735280	1735279	0	87
chr1	GAP	1741926	1742126	201	835
chr1	GAP	1744945	1745368	424	839
chr1	GAP	1746907	1745873	-1033	787
chr1	GAP	1754506	1754819	314	591
chr1	GAP	1772843	1772645	-197	309
chr1	GAP	1772943	1773093	151	1
chr1	GAP	1798224	1799102	879	-10
chr1	GAP	1816087	1816408	322	4
chr1	GAP	1824467	1824716	250	205
chr1	GAP	1827462	1827946	485	568
chr1	GAP	1830950	1831338	389	-1
chr1	GAP	1834767	1834765	-1	172
chr1	GAP	1848354	1848329	-24	1447
chr1	GAP	1854323	1854805	483	-3
chr1	GAP	1859972	1860042	71	-2
chr1	GAP	1879357	1879347	-9	837
chr1	GAP	1881326	1902035	20710	861
chr1	GAP	1902316	1902705	390	475
chr1	GAP	1913298	1913516	219	-13
chr1	GAP	1916253	1916248	-4	433
chr1	GAP	1917936	1919206	1271	36
chr1	GAP	1925471	1930138	4668	3290
chr1	GAP	1939550	1939717	168	99
chr1	GAP	1969677	1970100	424	1788
chr1	GAP	1978499	1979876	1378	-8
chr1	GAP	1981146	1981150	5	1093
chr1	GAP	2041524	2041704	181	6
chr1	GAP	2045596	2046388	793	2536
chr1	GAP	2050567	2052062	1496	2357
chr1	GAP	2060078	2060367	290	100
chr1	GAP	2069238	2070251	1014	-8
chr1	GAP	2075029	2075230	202	-9
chr1	GAP	2076288	2076294	7	262
chr1	GAP	2084671	2085393	723	1079
chr1	GAP	2098791	2099366	576	80
chr1	GAP	2104717	2104711	-5	393
chr1	GAP	2110996	2110919	-76	61
chr1	GAP	2145948	2145950	3	705
chr1	GAP	2146640	2147318	679	-2
chr1	GAP	2168208	2168202	-5	1365
chr1	GAP	2168456	2169572	1117	10
chr1	GAP	2184661	2184688	28	1144
chr1	GAP	2189859	2189877	19	190
chr1	GAP	2214371	2214876	506	317
chr1	GAP	2216969	2219412	2444	48
chr1	GAP	2219889	2220847	959	1966
chr1	GAP	2233379	2233523	145	59
chr1	GAP	2233851	2234161	311	-15
chr1	GAP	2236205	2236542	338	0
chr1	GAP	2243516	2243839	324	477
chr1	GAP	2353310	2354717	1408	1218
chr1	GAP	2362937	2362927	-9	750
chr1	GAP	2372033	2372850	818	-4
chr1	GAP	2380358	2380705	348	-14
chr1	GAP	2392504	2392740	237	177
chr1	GAP	2394317	2394420	104	416
chr1	GAP	2394680	2394824	145	161
chr1	GAP	2395506	2395778	273	818
chr1	GAP	2396036	2398820	2785	2060
chr1	GAP	2415667	2415662	-4	282
chr1	GAP	2416186	2417607	1422	270
chr1	GAP	2419633	2419615	-17	320
chr1	GAP	2419877	2420197	321	525
chr1	GAP	2421078	2421204	127	1018
chr1	GAP	2425501	2425638	138	4
chr1	GAP	2439720	2439929	210	-3
chr1	GAP	2440825	2441442	618	-4
chr1	GAP	2457233	2460767	3535	1151
chr1	GAP	2461875	2462411	537	-1
chr1	GAP	2469972	2471412	1441	-8
chr1	GAP	2475552	2475839	288	-16
chr1	GAP	2476681	2477270	590	488
chr1	GAP	2477432	2477567	136	-1
chr1	GAP	2482293	2483265	973	473
chr1	GAP	2484733	2484817	85	402
chr1	GAP	2491113	2491113	1	155
chr1	GAP	2491562	2491542	-19	248
chr1	GAP	2491948	2492220	273	-3
chr1	GAP	2499004	2499000	-3	-201
chr1	GAP	2500620	2500683	64	302
chr1	GAP	2507931	2510939	3009	3451
chr1	GAP	2511456	2511577	122	90
chr1	GAP	2511998	2512451	454	57
chr1	GAP	2522917	2526906	3990	3706
chr1	GAP	2527826	2527836	11	500
chr1	GAP	2528441	2529232	792	792
chr1	GAP	2545472	2545842	371	504
chr1	GAP	2546044	2546036	-7	157
chr1	GAP	2552464	2552495	32	268
chr1	GAP	2553252	2553390	139	0
chr1	GAP	2554020	2554458	439	9
chr1	GAP	2561679	2562896	1218	716
chr1	GAP	2565064	2565974	911	570
chr1	GAP	2566524	2566811	288	-17
chr1	GAP	2568222	2568494	273	-3
chr1	GAP	2576032	2576182	151	120
chr1	GAP	2581977	2581975	-1	115
chr1	GAP	2584425	2584729	305	-18
chr1	GAP	2585668	2586013	346	7
chr1	GAP	2597507	2598686	1180	795
chr1	GAP	2603220	2607107	3888	2555
chr1	GAP	2617838	2617998	161	-1
chr1	GAP	2631418	2631297	-120	-239
chr1	GAP	2636216	2635850	-365	-3
chr1	GAP	2672059	2672225	167	33
chr1	GAP	2675591	2676063	473	2875
chr1	GAP	2709279	2710568	1290	-9
chr1	GAP	2711408	2711537	130	-1
chr1	GAP	2712113	2712171	59	571
chr1	GAP	2713536	2715951	2416	1111
chr1	GAP	2717781	2717923	143	295
chr1	GAP	2719762	2719776	15	258
chr1	GAP	2732063	2732402	340	-9
chr1	GAP	2737886	2738426	541	12
chr1	GAP	2744513	2744511	-1	145
chr1	GAP	2746125	2746982	858	-4
chr1	GAP	2751563	2751588	26	279
chr1	GAP	2756468	2757924	1457	-10
chr1	GAP	2766184	2768101	1918	-1
chr1	GAP	2771088	2771200	113	-1
chr1	GAP	2771673	2771697	25	204
chr1	GAP	2771981	2772189	209	23
chr1	GAP	2792124	2794035	1912	1318
chr1	GAP	2795415	2795734	320	159
chr1	GAP	2804703	2804996	294	3
chr1	GAP	2805496	2807042	1547	106
chr1	GAP	2809919	2811056	1138	2164
chr1	GAP	2825355	2826705	1351	917
chr1	GAP	2834584	2835630	1047	0
chr1	GAP	2851637	2851690	54	-11
chr1	GAP	2853235	2853562	328	-17
chr1	GAP	2856901	2856902	2	207
chr1	GAP	2858068	2858303	236	23
chr1	GAP	2862140	2862246	107	-1
chr1	GAP	2864112	2864101	-10	317
chr1	GAP	2887016	2887006	-9	440
chr1	GAP	2902503	2902403	-99	34
chr1	GAP	2927338	2927345	8	-478
chr1	GAP	2948134	2948444	311	-18
chr1	GAP	2968088	2968460	373	204
chr1	GAP	2971276	2971445	170	0
chr1	GAP	2974346	2975120	775	-5
chr1	GAP	2977788	2985229	7442	-13
chr1	GAP	2985760	2985981	222	-16
chr1	GAP	2995803	2995793	-9	1570
chr1	GAP	2995998	2995983	-14	6056
chr1	GAP	2996532	2997319	788	98
chr1	GAP	2997909	2998856	948	-8
chr1	GAP	3000023	3000348	326	-16
chr1	GAP	3013588	3015049	1462	861
chr1	GAP	3017334	3017950	617	766
chr1	GAP	3032519	3032885	367	151
chr1	GAP	3053570	3053563	-6	5843
chr1	GAP	3058766	3059034	269	63
chr1	GAP	3068194	3068183	-10	546
chr1	GAP	3080392	3080468	77	-23
chr1	GAP	3085617	3085898	282	-2
chr1	GAP	3086263	3086621	359	-3
chr1	GAP	3086871	3087019	149	141
chr1	GAP	3088363	3090412	2050	-2
chr1	GAP	3095441	3096884	1444	1461
chr1	GAP	3106512	3107252	741	463
chr1	GAP	3137626	3136944	-681	4257
chr1	GAP	3144640	3145673	1034	2034
chr1	GAP	3154469	3154472	4	216
chr1	GAP	3154747	3155097	351	11
chr1	GAP	3159853	3160669	817	320
chr1	GAP	3175060	3175928	869	475
chr1	GAP	3177180	3177390	211	-10
chr1	GAP	3205648	3206247	600	-1
chr1	GAP	3217674	3218387	714	-8
chr1	GAP	3222843	3224224	1382	2435
chr1	GAP	3225780	3225788	9	135
chr1	GAP	3226001	3227484	1484	1890
chr1	GAP	3227646	3229770	2125	1203
chr1	GAP	3240535	3240651	117	171
chr1	GAP	3242304	3246363	4060	4302
chr1	GAP	3293030	3293043	14	173
chr1	GAP	3298283	3298673	391	-9
chr1	GAP	3300882	3301054	173	2
chr1	GAP	3302109	3302107	-1	118
chr1	GAP	3308118	3310244	2127	3171
chr1	GAP	3319907	3320308	402	-4
chr1	GAP	3326638	3326890	253	756
chr1	GAP	3337974	3337969	-4	266
chr1	GAP	3353418	3353408	-9	444
chr1	GAP	3360889	3360879	-9	650
chr1	GAP	3410719	3412661	1943	39
chr1	GAP	3440397	3440501	105	94
chr1	GAP	3448815	3448799	-15	555
chr1	GAP	3454807	3454960	154	122
chr1	GAP	3455627	3455821	195	834
chr1	GAP	3460280	3463029	2750	660
chr1	GAP	3472686	3472684	-1	-207
chr1	GAP	3473662	3474890	1229	238
chr1	GAP	3491475	3492102	628	-5
chr1	GAP	3508326	3509145	820	598
chr1	GAP	3532992	3534700	1709	1438
chr1	GAP	3537844	3537825	-18	101
chr1	GAP	3544010	3545194	1185	618
chr1	GAP	3547873	3547984	112	-1
chr1	GAP	3561935	3561950	16	142
chr1	GAP	3562264	3562434	171	22
chr1	GAP	3573494	3574693	1200	2086
chr1	GAP	3606321	3606610	290	77
chr1	GAP	3624668	3624712	45	317
chr1	GAP	3634478	3634829	352	141
chr1	GAP	3635051	3635469	419	2
chr1	GAP	3638534	3645043	6510	106
chr1	GAP	3645425	3645471	47	139
chr1	GAP	3646881	3648110	1230	142
chr1	GAP	3648302	3648428	127	23
chr1	GAP	3648817	3649694	878	-8
chr1	GAP	3649870	3650058	189	727
chr1	GAP	3667516	3667726	211	-19
chr1	GAP	3668857	3668987	131	-2
chr1	GAP	3672701	3672851	151	-10
chr1	GAP	3678503	3679753	1251	887
chr1	GAP	3707311	3707472	162	-6
chr1	GAP	3709506	3713818	4313	6535
chr1	GAP	3714263	3714961	699	13
chr1	GAP	3717330	3717313	-16	373
chr1	GAP	3723237	3723235	-1	167
chr1	GAP	3738515	3737344	-1170	6289
chr1	GAP	3746308	3746654	347	103
chr1	GAP	3746889	3747191	303	67
chr1	GAP	3748754	3748747	-6	373
chr1	GAP	3750427	3750425	-1	822
chr1	GAP	3756076	3758677	2602	1785
chr1	GAP	3760856	3762600	1745	-3
chr1	GAP	3776397	3776403	7	777
chr1	GAP	3794961	3795072	112	-9
chr1	GAP	3800964	3800958	-5	621
chr1	GAP	3815974	3818098	2125	1653
chr1	GAP	3824013	3824226	214	187
chr1	GAP	3826745	3826750	6	2282
chr1	GAP	3828627	3829659	1033	-3
chr1	GAP	3837280	3837387	108	157
chr1	GAP	3849450	3849663	214	-20
chr1	GAP	3861553	3861540	-12	275
chr1	GAP	3861940	3861935	-4	238
chr1	GAP	3881954	3881948	-5	876
chr1	GAP	3886904	3887118	215	279
chr1	GAP	3897326	3898973	1648	752
chr1	GAP	3913392	3913557	166	1
chr1	GAP	3916894	3917565	672	-6
chr1	GAP	3932730	3932884	155	209
chr1	GAP	3955367	3955362	-4	2999
chr1	GAP	3959636	3958985	-650	458
chr1	GAP	3964402	3964516	115	-6
chr1	GAP	3968086	3968213	128	-9
chr1	GAP	3984627	3984856	230	-20
chr1	GAP	3988405	3989337	933	-9
chr1	GAP	3990636	3990627	-8	423
chr1	GAP	3991201	3991584	384	1340
chr1	GAP	3994085	3994408	324	-11
chr1	GAP	4051217	4051099	-117	21
chr1	GAP	4071776	4071927	152	-9
chr1	GAP	4077168	4077159	-8	1257
chr1	GAP	4081509	4081740	232	14
chr1	GAP	4081991	4081984	-6	976
chr1	GAP	4082156	4082307	152	-9
chr1	GAP	4082534	4082805	272	31
chr1	GAP	4091660	4091941	282	348
chr1	GAP	4108276	4108393	118	1176
chr1	GAP	4120239	4120315	77	343
chr1	GAP	4131727	4131763	37	342
chr1	GAP	4155850	4156385	536	763
chr1	GAP	4158126	4158124	-1	137
chr1	GAP	4160885	4159995	-889	849
chr1	GAP	4195722	4195984	263	-2
chr1	GAP	4199810	4202324	2515	2003
chr1	GAP	4204309	4203947	-361	8
chr1	GAP	4207561	4210530	2970	2115
chr1	GAP	4220250	4220241	-8	5992
chr1	GAP	4220404	4225639	5236	8
chr1	GAP	4226344	4226543	200	-7
chr1	GAP	4226895	4227207	313	1
chr1	GAP	4227997	4228098	102	-1
chr1	GAP	4228235	4232780	4546	1122
chr1	GAP	4249558	4249721	164	4
chr1	GAP	4250534	4252143	1610	-9
chr1	GAP	4270559	4270594	36	311
chr1	GAP	4276235	4277203	969	567
chr1	GAP	4289500	4289806	307	479
chr1	GAP	4303920	4303902	-17	496
chr1	GAP	4319298	4319434	137	1492
chr1	GAP	4331365	4332560	1196	817
chr1	GAP	4345275	4345537	263	105
chr1	GAP	4351308	4351924	617	-5
chr1	GAP	4353441	4354321	881	499
chr1	GAP	4363205	4363373	169	28
chr1	GAP	4371419	4372426	1008	11
chr1	GAP	4392703	4393064	362	13
chr1	GAP	4430520	4430520	1	158
chr1	GAP	4446207	4445417	-789	5777
chr1	GAP	4446990	4446982	-7	196
chr1	GAP	4447243	4449444	2202	253
chr1	GAP	4451117	4450642	-474	910
chr1	GAP	4452714	4452482	-231	2
chr1	GAP	4452777	4452975	199	77
chr1	GAP	4474143	4473694	-448	1670
chr1	GAP	4475712	4476215	504	627
chr1	GAP	4477014	4477004	-9	371
chr1	GAP	4483395	4483377	-17	252
chr1	GAP	4485777	4486327	551	396
chr1	GAP	4489102	4489553	452	4
chr1	GAP	4518656	4519351	696	28
chr1	GAP	4526787	4526979	193	-1
chr1	GAP	4535522	4535954	433	8
chr1	GAP	4541312	4542549	1238	230
chr1	GAP	4553092	4553684	593	2073
chr1	GAP	4555134	4556543	1410	0
chr1	GAP	4557435	4557399	-35	1052
chr1	GAP	4558718	4558709	-8	1028
chr1	GAP	4559173	4559647	475	-9
chr1	GAP	4571936	4571922	-13	54
chr1	GAP	4592869	4593801	933	646
chr1	GAP	4606140	4610132	3993	4277
chr1	GAP	4623565	4623406	-158	10
chr1	GAP	4644624	4644460	-163	2
chr1	GAP	4647643	4647675	33	185
chr1	GAP	4649579	4649902	324	416
chr1	GAP	4656967	4656991	25	244
chr1	GAP	4666428	4665307	-1120	376
chr1	GAP	4672609	4672444	-164	2972
chr1	GAP	4676208	4676318	111	113
chr1	GAP	4676354	4676808	455	676
chr1	GAP	4682299	4682649	351	222
chr1	GAP	4683259	4683255	-3	622
chr1	GAP	4686857	4686765	-91	0
chr1	GAP	4687484	4687483	0	646
chr1	GAP	4690736	4691382	647	1622
chr1	GAP	4702277	4702305	29	480
chr1	GAP	4702436	4705382	2947	3023
chr1	GAP	4713306	4714500	1195	520
chr1	GAP	4716770	4716755	-14	295
chr1	GAP	4720442	4720497	56	-48
chr1	GAP	4721367	4723719	2353	3301
chr1	GAP	4731636	4732152	517	539
chr1	GAP	4741035	4741867	833	240
chr1	GAP	4753873	4753877	5	431
chr1	GAP	4763438	4763583	146	114
chr1	GAP	4764491	4764791	301	77
chr1	GAP	4769331	4770232	902	16
chr1	GAP	4781899	4782221	323	12
chr1	GAP	4792882	4792876	-5	615
chr1	GAP	4793992	4794103	112	-9
chr1	GAP	4810256	4810592	337	-17
chr1	GAP	4816139	4816667	529	136
chr1	GAP	4817353	4817560	208	79
chr1	GAP	4823189	4828493	5305	5627
chr1	GAP	4831369	4832958	1590	1132
chr1	GAP	4837875	4838552	678	-4
chr1	GAP	4842888	4842894	7	648
chr1	GAP	4844161	4845472	1312	0
chr1	GAP	4867223	4867800	578	2433
chr1	GAP	4874183	4874496	314	-12
chr1	GAP	4893171	4892417	-753	514
chr1	GAP	4894092	4894090	-1	136
chr1	GAP	4898253	4898779	527	64
chr1	GAP	4899424	4899550	127	18
chr1	GAP	4908958	4909569	612	508
chr1	GAP	4912033	4912031	-1	621
chr1	GAP	4912356	4912657	302	313
chr1	GAP	4915458	4915365	-92	70
chr1	GAP	4923293	4923295	3	138
chr1	GAP	4924239	4924240	2	134
chr1	GAP	4936172	4937707	1536	-5
chr1	GAP	4944550	4944549	0	-119
chr1	GAP	4953862	4954007	146	11
chr1	GAP	4954523	4954646	124	1
chr1	GAP	4968234	4968606	373	-5
chr1	GAP	4979524	4980207	684	427
chr1	GAP	4981696	4982335	640	260
chr1	GAP	4990827	4991724	898	367
chr1	GAP	5010931	5011196	266	419
chr1	GAP	5013680	5013675	-4	2025
chr1	GAP	5014531	5015134	604	45
chr1	GAP	5021645	5021638	-6	376
chr1	GAP	5021937	5022261	325	-6
chr1	GAP	5029455	5030543	1089	1695
chr1	GAP	5050455	5051766	1312	1001
chr1	GAP	5053206	5053208	3	131
chr1	GAP	5054809	5060809	6001	-1468
chr1	GAP	5062877	5063362	486	1776
chr1	GAP	5064987	5065128	142	196
chr1	GAP	5069256	5069510	255	-137
chr1	GAP	5104518	5104326	-191	1185
chr1	GAP	5105111	5105352	242	15
chr1	GAP	5128012	5128014	3	103
chr1	GAP	5128232	5128990	759	-1
chr1	GAP	5135833	5135981	149	-1
chr1	GAP	5139868	5139855	-12	179
chr1	GAP	5146870	5147064	195	11
chr1	GAP	5147718	5148888	1171	-9
chr1	GAP	5149296	5150274	979	9
chr1	GAP	5161971	5162005	35	206
chr1	GAP	5179182	5179182	1	137
chr1	GAP	5187591	5188229	639	7761
chr1	GAP	5194270	5195986	1717	-4
chr1	GAP	5196334	5196548	215	-4
chr1	GAP	5201063	5201212	150	-9
chr1	GAP	5227225	5227415	191	-3
chr1	GAP	5231650	5229808	-1841	-2575
chr1	GAP	5240164	5240180	17	-19
chr1	GAP	5240611	5240654	44	-6
chr1	GAP	5242002	5245712	3711	1241
chr1	GAP	5248891	5248881	-9	445
chr1	GAP	5262054	5263071	1018	3453
chr1	GAP	5271363	5271391	29	319
chr1	GAP	5274859	5274884	26	1556
chr1	GAP	5279758	5279756	-1	136
chr1	GAP	5280239	5280233	-5	645
chr1	GAP	5281476	5282828	1353	-10
chr1	GAP	5283611	5283894	284	51
chr1	GAP	5284658	5284897	240	209
chr1	GAP	5288590	5288586	-3	911
chr1	GAP	5288904	5289506	603	0
chr1	GAP	5289817	5290550	734	2998
chr1	GAP	5302797	5303078	282	244
chr1	GAP	5308384	5308734	351	362
chr1	GAP	5309927	5310398	472	13
chr1	GAP	5323683	5323968	286	927
chr1	GAP	5325997	5326122	126	129
chr1	GAP	5337207	5337394	188	-9
chr1	GAP	5338275	5338583	309	-17
chr1	GAP	5349065	5349049	-15	672
chr1	GAP	5351747	5352052	306	298
chr1	GAP	5353215	5353360	146	3
chr1	GAP	5354506	5355200	695	-10
chr1	GAP	5366695	5366863	169	106
chr1	GAP	5372028	5372008	-19	215
chr1	GAP	5376877	5377001	125	-1
chr1	GAP	5385433	5386716	1284	-8
chr1	GAP	5389230	5389445	216	-18
chr1	GAP	5389578	5389568	-9	1034
chr1	GAP	5390537	5390652	116	-7
chr1	GAP	5396212	5396616	405	25
chr1	GAP	5413826	5413828	3	276
chr1	GAP	5414117	5414247	131	137
chr1	GAP	5414348	5414339	-8	218
chr1	GAP	5418075	5418263	189	-3
chr1	GAP	5418855	5418708	-146	134
chr1	GAP	5419510	5419501	-8	236
chr1	GAP	5447536	5447891	356	207
chr1	GAP	5451033	5451049	17	380
chr1	GAP	5467236	5467234	-1	102
chr1	GAP	5468636	5469200	565	709
chr1	GAP	5470328	5470561	234	-13
chr1	GAP	5490764	5491069	306	308
chr1	GAP	5491283	5491907	625	2
chr1	GAP	5507503	5508025	523	237
chr1	GAP	5521673	5524271	2599	1606
chr1	GAP	5525448	5525571	124	2469
chr1	GAP	5535287	5535268	-18	322
chr1	GAP	5552176	5554346	2171	1389
chr1	GAP	5571058	5571055	-2	342
chr1	GAP	5577324	5577414	91	-1
chr1	GAP	5578812	5578812	1	138
chr1	GAP	5579867	5579257	-609	853
chr1	GAP	5599157	5598926	-230	-1
chr1	GAP	5608656	5608816	161	-1
chr1	GAP	5644053	5644213	161	1
chr1	GAP	5661050	5661152	103	-1
chr1	GAP	5673735	5674068	334	971
chr1	GAP	5690263	5690259	-3	4307
chr1	GAP	5700564	5700990	427	229
chr1	GAP	5744438	5744467	30	-82
chr1	GAP	5749939	5749362	-576	570
chr1	GAP	5750991	5750981	-9	544
chr1	GAP	5778214	5778257	44	849
chr1	GAP	5790186	5790184	-1	610
chr1	GAP	5790854	5790869	16	357
chr1	GAP	5794437	5794437	1	126
chr1	GAP	5806575	5806854	280	2491
chr1	GAP	5836426	5836649	224	200
chr1	GAP	5837112	5837066	-45	-229
chr1	GAP	5839557	5839784	228	-17
chr1	GAP	5853826	5854584	759	554
chr1	GAP	5865557	5867279	1723	2323
chr1	GAP	5889425	5889471	47	296
chr1	GAP	5891796	5896856	5061	-10
chr1	GAP	5902958	5902723	-234	1667
chr1	GAP	5941022	5941015	-6	103
chr1	GAP	5943202	5943640	439	-12
chr1	GAP	5947867	5947862	-4	2073
chr1	GAP	5948358	5949016	659	15
chr1	GAP	5949357	5949697	341	7
chr1	GAP	5950287	5951513	1227	-10
chr1	GAP	5952216	5952237	22	159
chr1	GAP	5962985	5963219	235	-12
chr1	GAP	5965699	5966028	330	-24
chr1	GAP	5968162	5968161	0	169
chr1	GAP	5969006	5969176	171	1
chr1	GAP	5974838	5975641	804	487
chr1	GAP	5977648	5978069	422	27
chr1	GAP	5978525	5978765	241	648
chr1	GAP	5979254	5979253	0	637
chr1	GAP	5979824	5979935	112	90
chr1	GAP	5980075	5980378	304	-17
chr1	GAP	5981115	5981764	650	-1
chr1	GAP	5982185	5982305	121	1283
chr1	GAP	5997785	5998778	994	613
chr1	GAP	6006094	6017469	11376	-6
chr1	GAP	6027358	6027261	-96	-3
chr1	GAP	6035587	6035948	362	-15
chr1	GAP	6038263	6038417	155	-9
chr1	GAP	6039032	6040867	1836	2428
chr1	GAP	6041149	6041143	-5	298
chr1	GAP	6042323	6042330	8	480
chr1	GAP	6045513	6045679	167	925
chr1	GAP	6047334	6047498	165	113
chr1	GAP	6047683	6047681	-1	94
chr1	GAP	6048072	6048066	-5	673
chr1	GAP	6048861	6048857	-3	1260
chr1	GAP	6074129	6074400	272	-4
chr1	GAP	6076748	6076737	-10	515
chr1	GAP	6104860	6104941	82	-13
chr1	GAP	6125290	6125811	522	107
chr1	GAP	6139770	6140438	669	1588
chr1	GAP	6140771	6140771	1	244
chr1	GAP	6141343	6142632	1290	3
chr1	GAP	6143503	6144664	1162	2008
chr1	GAP	6195288	6195765	478	-7
chr1	GAP	6213997	6218504	4508	4854
chr1	GAP	6224795	6227495	2701	3673
chr1	GAP	6238839	6238980	142	316
chr1	GAP	6259215	6260177	963	375
chr1	GAP	6268345	6268612	268	51
chr1	GAP	6307066	6307583	518	18
chr1	GAP	6326944	6326939	-4	309
chr1	GAP	6327592	6327582	-9	796
chr1	GAP	6328499	6329824	1326	9
chr1	GAP	6356289	6356037	-251	11
chr1	GAP	6357815	6359596	1782	21
chr1	GAP	6365824	6366768	945	1
chr1	GAP	6374966	6374969	4	150
chr1	GAP	6377233	6378247	1015	-8
chr1	GAP	6378868	6378866	-1	137
chr1	GAP	6379407	6379724	318	-6
chr1	GAP	6398332	6398477	146	2
chr1	GAP	6399178	6400303	1126	654
chr1	GAP	6422486	6423247	762	668
chr1	GAP	6429254	6429367	114	137
chr1	GAP	6430304	6430742	439	611
chr1	GAP	6489842	6492358	2517	2496
chr1	GAP	6497608	6498805	1198	0
chr1	GAP	6499787	6501047	1261	98
chr1	GAP	6517761	6517918	158	-1
chr1	GAP	6530145	6530360	216	363
chr1	GAP	6530496	6530697	202	-9
chr1	GAP	6542530	6543149	620	-3
chr1	GAP	6545214	6545443	230	17
chr1	GAP	6545552	6545564	13	130
chr1	GAP	6545797	6545794	-2	627
chr1	GAP	6555738	6555896	159	193
chr1	GAP	6556239	6556236	-2	65
chr1	GAP	6569291	6569701	411	37
chr1	GAP	6576467	6578189	1723	1322
chr1	GAP	6580557	6581573	1017	-5
chr1	GAP	6589182	6589482	301	24
chr1	GAP	6589935	6590021	87	901
chr1	GAP	6590607	6590598	-8	336
chr1	GAP	6597594	6597833	240	6
chr1	GAP	6602717	6602711	-5	248
chr1	GAP	6609246	6607693	-1552	911
chr1	GAP	6612409	6612399	-9	202
chr1	GAP	6627118	6625982	-1135	-17
chr1	GAP	6627370	6627682	313	9
chr1	GAP	6675636	6678697	3062	2325
chr1	GAP	6696824	6698241	1418	535
chr1	GAP	6703932	6704808	877	10
chr1	GAP	6705584	6705805	222	-18
chr1	GAP	6706701	6706982	282	11892
chr1	GAP	6716025	6716017	-7	268
chr1	GAP	6718592	6720770	2179	71
chr1	GAP	6746582	6746580	-1	123
chr1	GAP	6748253	6749081	829	520
chr1	GAP	6761896	6765472	3577	23
chr1	GAP	6775173	6775416	244	-8
chr1	GAP	6783357	6783393	37	-85
chr1	GAP	6784493	6784502	10	1023
chr1	GAP	6784882	6784872	-9	202
chr1	GAP	6785120	6785093	-26	2360
chr1	GAP	6791704	6792024	321	20
chr1	GAP	6792494	6792477	-16	282
chr1	GAP	6826814	6827103	290	496
chr1	GAP	6854607	6854599	-7	1182
chr1	GAP	6855842	6855968	127	109
chr1	GAP	6856066	6856209	144	-1
chr1	GAP	6897655	6897785	131	1
chr1	GAP	6910590	6910720	131	-1
chr1	GAP	6926130	6926220	91	-2
chr1	GAP	6928137	6928911	775	239
chr1	GAP	6941243	6941236	-6	1491
chr1	GAP	6947101	6947024	-76	-152
chr1	GAP	6968447	6969136	690	-9
chr1	GAP	6976774	6976975	202	-9
chr1	GAP	6985433	6985583	151	280
chr1	GAP	6990789	6991334	546	22
chr1	GAP	6992903	6993816	914	526
chr1	GAP	7000107	7000399	293	27
chr1	GAP	7020819	7020939	121	540
chr1	GAP	7029865	7029853	-11	1118
chr1	GAP	7031333	7031316	-16	119
chr1	GAP	7044095	7044806	712	-8
chr1	GAP	7057058	7057274	217	8
chr1	GAP	7066621	7067130	510	143
chr1	GAP	7069645	7069362	-282	3311
chr1	GAP	7078772	7078896	125	124
chr1	GAP	7082404	7082986	583	-8
chr1	GAP	7089554	7089471	-82	78
chr1	GAP	7111739	7112031	293	256
chr1	GAP	7115307	7115617	311	1001
chr1	GAP	7117717	7119038	1322	436
chr1	GAP	7131744	7131740	-3	852
chr1	GAP	7131884	7132512	629	-7
chr1	GAP	7135458	7135445	-12	574
chr1	GAP	7136561	7136555	-5	362
chr1	GAP	7148099	7146594	-1504	-3
chr1	GAP	7180240	7182819	2580	3164
chr1	GAP	7187512	7187896	385	-11
chr1	GAP	7189773	7189959	187	311
chr1	GAP	7193490	7193480	-9	1295
chr1	GAP	7196533	7196956	424	-1
chr1	GAP	7197363	7197675	313	42
chr1	GAP	7205123	7205224	102	130
chr1	GAP	7206012	7206046	35	349
chr1	GAP	7216383	7217154	772	240
chr1	GAP	7219610	7219731	122	126
chr1	GAP	7220370	7221654	1285	810
chr1	GAP	7234085	7234298	214	-26
chr1	GAP	7235910	7235903	-6	1449
chr1	GAP	7247540	7247683	144	298
chr1	GAP	7255095	7255093	-1	157
chr1	GAP	7258047	7258042	-4	1232
chr1	GAP	7267591	7267711	121	1430
chr1	GAP	7276794	7279230	2437	2999
chr1	GAP	7282438	7283003	566	10
chr1	GAP	7313305	7313964	660	1346
chr1	GAP	7318037	7318518	482	1298
chr1	GAP	7339928	7339327	-600	225
chr1	GAP	7341554	7343261	1708	782
chr1	GAP	7346540	7346531	-8	371
chr1	GAP	7364229	7371405	7177	-9
chr1	GAP	7416297	7416301	5	925
chr1	GAP	7422784	7422764	-19	408
chr1	GAP	7541050	7543407	2358	1798
chr1	GAP	7714863	7714966	104	79
chr1	GAP	8198338	8199553	1216	2711
chr1	GAP	8414324	8414316	-7	3409
chr1	GAP	8538870	8538970	101	66
chr1	GAP	8543369	8545993	2625	5650
chr1	GAP	8563276	8563163	-112	38
chr1	GAP	8571789	8571779	-9	663
chr1	GAP	8586573	8586821	249	4
chr1	GAP	8595323	8608201	12879	1838
chr1	GAP	8613378	8613375	-2	86
chr1	GAP	8618334	8619298	965	-8
chr1	GAP	8628703	8628640	-62	-123
chr1	GAP	8649251	8649384	134	0
chr1	GAP	8649495	8649964	470	10
chr1	GAP	8660209	8660211	3	478
chr1	GAP	8687968	8688277	310	-16
chr1	GAP	8697687	8697955	269	25
chr1	GAP	8698209	8698200	-8	554
chr1	GAP	8724627	8724774	148	120
chr1	GAP	8730056	8730516	461	21
chr1	GAP	8733289	8733279	-9	1480
chr1	GAP	8735923	8736117	195	48
chr1	GAP	8739699	8740680	982	284
chr1	GAP	8750880	8752622	1743	3387
chr1	GAP	8761467	8763055	1589	2641
chr1	GAP	8763733	8763731	-1	5363
chr1	GAP	8786039	8787182	1144	0
chr1	GAP	8789118	8789115	-2	2004
chr1	GAP	8793553	8794670	1118	594
chr1	GAP	8796201	8796177	-23	688
chr1	GAP	8797853	8797844	-8	95
chr1	GAP	8798250	8798904	655	2
chr1	GAP	8832570	8832888	319	-18
chr1	GAP	8836158	8837243	1086	5505
chr1	GAP	8839822	8840325	504	2
chr1	GAP	8893155	8893648	494	42
chr1	GAP	8915715	8915853	139	616
chr1	GAP	8929788	8930134	347	5
chr1	GAP	8930971	8930961	-9	115
chr1	GAP	8937674	8937666	-7	696
chr1	GAP	8938039	8939030	992	17
chr1	GAP	8973802	8980118	6317	6371
chr1	GAP	8984919	8984900	-18	337
chr1	GAP	8986102	8986094	-7	832
chr1	GAP	8990152	8989543	-608	2280
chr1	GAP	9000268	9001040	773	-15
chr1	GAP	9019275	9019269	-5	617
chr1	GAP	9023523	9024640	1118	-5
chr1	GAP	9027330	9027553	224	113
chr1	GAP	9044110	9044104	-5	11021
chr1	GAP	9049003	9056960	7958	-7
chr1	GAP	9061208	9062737	1530	12550
chr1	GAP	9076863	9078792	1930	1350
chr1	GAP	9087747	9087884	138	-1
chr1	GAP	9143140	9145064	1925	1338
chr1	GAP	9146298	9146969	672	250
chr1	GAP	9153926	9154144	219	1097
chr1	GAP	9157039	9157052	14	702
chr1	GAP	9183007	9183466	460	-2
chr1	GAP	9184224	9184786	563	1157
chr1	GAP	9185944	9185944	1	8527
chr1	GAP	9186324	9186314	-9	1160
chr1	GAP	9187627	9188131	505	69
chr1	GAP	9188863	9197178	8316	-10
chr1	GAP	9198144	9200747	2604	-136
chr1	GAP	9204713	9206131	1419	-6
chr1	GAP	9207504	9208651	1148	754
chr1	GAP	9210087	9210080	-6	704
chr1	GAP	9211772	9211768	-3	-122
chr1	GAP	9212562	9212554	-7	204
chr1	GAP	9213527	9214250	724	-6
chr1	GAP	9215140	9215178	39	388
chr1	GAP	9216688	9217133	446	1228
chr1	GAP	9217592	9218591	1000	-9
chr1	GAP	9218748	9218742	-5	1089
chr1	GAP	9220496	9220614	119	0
chr1	GAP	9232181	9240172	7992	1983
chr1	GAP	9247719	9248173	455	3
chr1	GAP	9248481	9248470	-10	614
chr1	GAP	9263451	9263815	365	-3
chr1	GAP	9272115	9272374	260	1518
chr1	GAP	9273811	9275545	1735	176
chr1	GAP	9275825	9275823	-1	184
chr1	GAP	9276901	9276901	1	631
chr1	GAP	9287589	9288259	671	11
chr1	GAP	9297842	9298679	838	559
chr1	GAP	9304762	9304991	230	2506
chr1	GAP	9322220	9322380	161	476
chr1	GAP	9349670	9350191	522	742
chr1	GAP	9356249	9359405	3157	2429
chr1	GAP	9371180	9371303	124	105
chr1	GAP	9373771	9374256	486	595
chr1	GAP	9375472	9375844	373	130
chr1	GAP	9394023	9399990	5968	6631
chr1	GAP	9421559	9421845	287	373
chr1	GAP	10364518	10364946	429	12
chr1	GAP	10403395	10404634	1240	567
chr1	GAP	10420778	10420758	-19	324
chr1	GAP	10421018	10421309	292	102
chr1	GAP	10422024	10421898	-125	7
chr1	GAP	10450994	10456254	5261	-11
chr1	GAP	10479224	10479274	51	-33
chr1	GAP	10509983	10510253	271	-5
chr1	GAP	10514170	10526577	12408	-5
chr1	GAP	10527144	10527165	22	-335
chr1	GAP	10535342	10533538	-1803	578
chr1	GAP	10535420	10535414	-5	343
chr1	GAP	10550840	10551456	617	138
chr1	GAP	10554314	10554304	-9	1021
chr1	GAP	10561752	10563466	1715	1374
chr1	GAP	10563612	10563742	131	114
chr1	GAP	10564376	10564483	108	80
chr1	GAP	10571085	10569014	-2070	975
chr1	GAP	10573469	10574193	725	131
chr1	GAP	10586845	10588028	1184	-4
chr1	GAP	10589615	10590969	1355	-8
chr1	GAP	10593763	10595316	1554	4519
chr1	GAP	10609281	10609271	-9	725
chr1	GAP	10613965	10614350	386	114
chr1	GAP	10614663	10615227	565	1813
chr1	GAP	10626751	10632699	5949	-17
chr1	GAP	10645530	10645892	363	907
chr1	GAP	10646926	10646919	-6	569
chr1	GAP	10647332	10647981	650	-1
chr1	GAP	10658952	10658953	2	367
chr1	GAP	10668457	10669701	1245	1803
chr1	GAP	10677935	10679093	1159	1627
chr1	GAP	10694376	10694368	-7	10703
chr1	GAP	10703798	10703791	-6	1123
chr1	GAP	10704675	10706915	2241	-14
chr1	GAP	10718398	10719193	796	18
chr1	GAP	10719975	10720124	150	5394
chr1	GAP	10721426	10721661	236	-84
chr1	GAP	10722849	10723165	317	9
chr1	GAP	10723278	10723526	249	92
chr1	GAP	10733577	10733909	333	284
chr1	GAP	10744979	10744977	-1	127
chr1	GAP	10798637	10798632	-4	165
chr1	GAP	10798968	10799476	509	898
chr1	GAP	10804559	10805565	1007	213
chr1	GAP	10816933	10817285	353	1530
chr1	GAP	10818418	10818431	14	7939
chr1	GAP	10820710	10820699	-10	960
chr1	GAP	10825885	10825875	-9	939
chr1	GAP	10828532	10830239	1708	94
chr1	GAP	10830826	10831225	400	-2
chr1	GAP	10841342	10841775	434	401
chr1	GAP	10858000	10858544	545	12
chr1	GAP	10859489	10859601	113	-44
chr1	GAP	10873617	10873850	234	2608
chr1	GAP	10876449	10876571	123	102
chr1	GAP	10883676	10884180	505	29
chr1	GAP	10887507	10888440	934	9386
chr1	GAP	10889328	10894022	4695	1816
chr1	GAP	10895831	10895745	-85	20
chr1	GAP	10896765	10897126	362	17
chr1	GAP	10898508	10899012	505	252
chr1	GAP	10904309	10905381	1073	595
chr1	GAP	10907785	10909638	1854	19
chr1	GAP	10920137	10920613	477	7
chr1	GAP	10929276	10929362	87	83
chr1	GAP	10934732	10934664	-67	-1
chr1	GAP	10939167	10939891	725	-9
chr1	GAP	10940934	10941135	202	-9
chr1	GAP	10941386	10944817	3432	165
chr1	GAP	10945046	10945077	32	682
chr1	GAP	10945297	10945288	-8	681
chr1	GAP	10947001	10952763	5763	0
chr1	GAP	10955473	10956314	842	721
chr1	GAP	10975425	10975485	61	161
chr1	GAP	10976284	10977642	1359	-1
chr1	GAP	10978336	10978573	238	90
chr1	GAP	10992634	10992532	-101	40
chr1	GAP	10996431	10996660	230	1839
chr1	GAP	11002157	11002777	621	20
chr1	GAP	11004087	11004708	622	272
chr1	GAP	11007645	11008700	1056	1149
chr1	GAP	11009091	11009698	608	1257
chr1	GAP	11016405	11016715	311	-17
chr1	GAP	11022364	11022359	-4	653
chr1	GAP	11027894	11027892	-1	117
chr1	GAP	11040769	11041370	602	1602
chr1	GAP	11046914	11047145	232	225
chr1	GAP	11047289	11047394	106	3
chr1	GAP	11047611	11047528	-82	10707
chr1	GAP	11078165	11058182	-19982	-19997
chr1	GAP	11099899	11107264	7366	53
chr1	GAP	11142689	11142699	11	324
chr1	GAP	11161343	11162823	1481	753
chr1	GAP	11168296	11168294	-1	131
chr1	GAP	11169337	11169579	243	25
chr1	GAP	11187090	11188883	1794	897
chr1	GAP	11236268	11237224	957	8
chr1	GAP	11238475	11238849	375	-4
chr1	GAP	11243322	11243640	319	11
chr1	GAP	11252612	11253796	1185	-5
chr1	GAP	11256186	11257579	1394	-8
chr1	GAP	11258298	11258438	141	-9
chr1	GAP	11264260	11264775	516	335
chr1	GAP	11273449	11273573	125	-1
chr1	GAP	11282932	11285730	2799	2762
chr1	GAP	11403776	11404468	693	-4
chr1	GAP	11450382	11452739	2358	2461
chr1	GAP	11496069	11496068	0	-171
chr1	GAP	11506359	11506451	93	-1
chr1	GAP	11656990	11658260	1271	572
chr1	GAP	11670747	11672652	1906	2025
chr1	GAP	11710159	11711602	1444	526
chr1	GAP	11713983	11713982	0	92
chr1	GAP	11715823	11715821	-1	147
chr1	GAP	11717632	11717601	-30	12
chr1	GAP	11720834	11720832	-1	1257
chr1	GAP	11721053	11726417	5365	5467
chr1	GAP	11741471	11743016	1546	2459
chr1	GAP	11745614	11746417	804	289
chr1	GAP	11752698	11752693	-4	224
chr1	GAP	11769057	11769123	67	535
chr1	GAP	11781306	11781230	-75	99
chr1	GAP	11790785	11791011	227	16
chr1	GAP	11792243	11793027	785	31
chr1	GAP	11797122	11797282	161	122
chr1	GAP	11816586	11816455	-130	1073
chr1	GAP	11816763	11816754	-8	694
chr1	GAP	11823091	11823378	288	-17
chr1	GAP	11826446	11827134	689	-9
chr1	GAP	11838918	11839121	204	-5
chr1	GAP	11841099	11842085	987	877
chr1	GAP	11846464	11846460	-3	606
chr1	GAP	11846702	11846802	101	122
chr1	GAP	11860100	11860387	288	-16
chr1	GAP	11862602	11862592	-9	762
chr1	GAP	11863136	11863326	191	22
chr1	GAP	11864967	11865472	506	263
chr1	GAP	11877317	11877315	-1	-76
chr1	GAP	11882578	11882820	243	72
chr1	GAP	11883997	11885375	1379	-10
chr1	GAP	11887934	11889301	1368	-6
chr1	GAP	11902536	11903933	1398	2519
chr1	GAP	11906416	11906447	32	780
chr1	GAP	11913546	11913830	285	-1
chr1	GAP	11925844	11925852	9	1227
chr1	GAP	11935426	11935440	15	610
chr1	GAP	11936277	11938468	2192	3362
chr1	GAP	11940764	11940929	166	-74
chr1	GAP	11951185	11951624	440	236
chr1	GAP	11982245	11981350	-894	619
chr1	GAP	11987995	11988357	363	17
chr1	GAP	12025852	12026195	344	86
chr1	GAP	12034337	12034327	-9	202
chr1	GAP	12036546	12036643	98	58
chr1	GAP	12036791	12036915	125	2439
chr1	GAP	12040309	12040320	12	13592
chr1	GAP	12050879	12050882	4	385
chr1	GAP	12053895	12054445	551	-8
chr1	GAP	12054589	12055769	1181	1126
chr1	GAP	12065136	12066286	1151	175
chr1	GAP	12067014	12067303	290	1323
chr1	GAP	12070770	12068666	-2103	799
chr1	GAP	12071363	12071094	-268	7
chr1	GAP	12106384	12106404	21	717
chr1	GAP	12106601	12106478	-122	4854
chr1	GAP	12113505	12113641	137	191
chr1	GAP	12116967	12117481	515	570
chr1	GAP	12125412	12125722	311	95
chr1	GAP	12142634	12144053	1420	3499
chr1	GAP	12161774	12161739	-34	2435
chr1	GAP	12181331	12181212	-118	3
chr1	GAP	12197829	12197833	5	114
chr1	GAP	12212701	12212705	5	196
chr1	GAP	12212894	12212890	-3	359
chr1	GAP	12236498	12237276	779	138
chr1	GAP	12241343	12244073	2731	2179
chr1	GAP	12248266	12248930	665	1929
chr1	GAP	12281236	12281636	401	18
chr1	GAP	12286494	12287260	767	190
chr1	GAP	12287475	12287565	91	131
chr1	GAP	12304083	12304024	-58	731
chr1	GAP	12305978	12305974	-3	1540
chr1	GAP	12312075	12312384	310	310
chr1	GAP	12313784	12314492	709	23
chr1	GAP	12329284	12329402	119	1
chr1	GAP	12336936	12337516	581	325
chr1	GAP	12340045	12341948	1904	2106
chr1	GAP	12472543	12472637	95	-17
chr1	GAP	12477166	12482641	5476	44
chr1	GAP	12490623	12490659	37	2417
chr1	GAP	12491163	12491471	309	10
chr1	GAP	12547813	12551351	3539	4217
chr1	GAP	12555136	12556643	1508	3069
chr1	GAP	12560401	12561584	1184	-6
chr1	GAP	12562086	12564035	1950	-2
chr1	GAP	12565129	12565987	859	5130
chr1	GAP	12606032	12607414	1383	935
chr1	GAP	12613498	12613433	-64	753
chr1	GAP	12614049	12615190	1142	3897
chr1	GAP	12616536	12616534	-1	115
chr1	GAP	12637141	12637134	-6	681
chr1	GAP	12642791	12648506	5716	17
chr1	GAP	12650069	12650535	467	160
chr1	GAP	12682246	12682651	406	1025
chr1	GAP	12684181	12684315	135	4
chr1	GAP	12711175	12711319	145	141
chr1	GAP	12711426	12711422	-3	294
chr1	GAP	12717779	12717347	-431	808
chr1	GAP	12827638	12828251	614	221
chr1	GAP	12836985	12835644	-1340	1473
chr1	GAP	12840689	12843039	2351	1980
chr1	GAP	12846275	12846361	87	76
chr1	GAP	12871941	12878071	6131	2656
chr1	GAP	12918107	12919317	1211	15
chr1	GAP	12925313	12926097	785	684
chr1	GAP	12926553	12926454	-98	43
chr1	GAP	12927527	12930630	3104	2402
chr1	GAP	12931649	12932768	1120	1169
chr1	GAP	12946248	12946470	223	1
chr1	GAP	13001155	13001054	-100	31
chr1	GAP	13001250	13003329	2080	1508
chr1	GAP	13007002	13007143	142	84
chr1	GAP	13016377	13016902	526	199
chr1	GAP	13023848	13023854	7	2614
chr1	GAP	13025786	13025938	153	-5
chr1	GAP	13028033	13028771	739	-4
chr1	GAP	13029089	13029082	-6	701
chr1	GAP	13037548	13042567	5020	-6
chr1	GAP	13061853	13061843	-9	1492
chr1	GAP	13079890	13085305	5416	5561
chr1	GAP	13097937	13098654	718	1135
chr1	GAP	13099016	13102133	3118	-3
chr1	GAP	13113972	13114371	400	28
chr1	GAP	13116020	13116008	-11	5690
chr1	GAP	13116356	13116376	21	9608
chr1	GAP	13127879	13127290	-588	5
chr1	GAP	13132936	13133693	758	526
chr1	GAP	13142453	13145705	3253	4274
chr1	GAP	13150711	13153074	2364	2105
chr1	GAP	13307369	13307457	89	75
chr1	GAP	13318683	13322781	4099	1536
chr1	GAP	13327198	13327193	-4	839
chr1	GAP	13336430	13337442	1013	964
chr1	GAP	13387051	13387452	402	-2
chr1	GAP	13389546	13389479	-66	-1
chr1	GAP	13393004	13394950	1947	4
chr1	GAP	13395480	13395472	-7	1232
chr1	GAP	13509807	13510483	677	394
chr1	GAP	13512309	13514213	1905	1524
chr1	GAP	13523078	13525184	2107	1703
chr1	GAP	13526048	13528991	2944	1636
chr1	GAP	13549995	13549990	-4	63
chr1	GAP	13558739	13563632	4894	5119
chr1	GAP	13589657	13590845	1189	1263
chr1	GAP	13591715	13593743	2029	2041
chr1	GAP	13594894	13595257	364	3
chr1	GAP	13620064	13620266	203	-1
chr1	GAP	13781195	13781195	1	1927
chr1	GAP	13783146	13784892	1747	0
chr1	GAP	13788508	13789371	864	16
chr1	GAP	13792938	13793322	385	-15
chr1	GAP	13794641	13795111	471	17962
chr1	GAP	13795585	13796372	788	644
chr1	GAP	13799542	13797418	-2123	48
chr1	GAP	13802262	13807826	5565	-6
chr1	GAP	13832876	13834246	1371	-11
chr1	GAP	13834702	13836293	1592	1189
chr1	GAP	13859699	13862937	3239	2246
chr1	GAP	13880840	13881358	519	-12
chr1	GAP	13889708	13889699	-8	702
chr1	GAP	13892963	13893449	487	-42
chr1	GAP	13904700	13904692	-7	2895
chr1	GAP	13908920	13908975	56	1074
chr1	GAP	13909453	13909510	58	605
chr1	GAP	13969785	13970515	731	-2
chr1	GAP	14358323	14358748	426	-4
chr1	GAP	14426768	14426759	-8	678
chr1	GAP	14428430	14428424	-5	957
chr1	GAP	14429345	14431572	2228	216
chr1	GAP	14572292	14572632	341	56
chr1	GAP	14590243	14590238	-4	12811
chr1	GAP	14601566	14602152	587	2390
chr1	GAP	14608974	14609118	145	-1
chr1	GAP	14609705	14609735	31	7235
chr1	GAP	14665490	14670287	4798	-9
chr1	GAP	14670789	14670780	-8	1847
chr1	GAP	14705598	14707220	1623	-11
chr1	GAP	14716607	14716650	44	-224
chr1	GAP	14719724	14719719	-4	812
chr1	GAP	14731807	14731998	192	2
chr1	GAP	14732120	14732558	439	49
chr1	GAP	14746259	14747189	931	535
chr1	GAP	14753412	14753943	532	-2
chr1	GAP	14758789	14770950	12162	2097
chr1	GAP	14810585	14811725	1141	-8
chr1	GAP	14880360	14879824	-535	-661
chr1	GAP	15125771	15125771	1	3984
chr1	GAP	15159776	15159922	147	124
chr1	GAP	15376400	15413720	37321	95
chr1	GAP	15432945	15432966	22	1264
chr1	GAP	15440859	15442095	1237	1084
chr1	GAP	15447849	15447993	145	126
chr1	GAP	15454917	15454834	-82	-6
chr1	GAP	15480312	15482265	1954	613
chr1	GAP	15485854	15485929	76	190
chr1	GAP	15487425	15487709	285	5
chr1	GAP	15501323	15502594	1272	720
chr1	GAP	15503457	15503453	-3	1199
chr1	GAP	15507898	15508118	221	-1
chr1	GAP	15509524	15510988	1465	877
chr1	GAP	15523741	15524054	314	277
chr1	GAP	15526277	15526277	1	101
chr1	GAP	15528240	15528613	374	-5
chr1	GAP	15529344	15529334	-9	192
chr1	GAP	15541349	15542240	892	368
chr1	GAP	15544742	15544874	133	138
chr1	GAP	15545082	15546061	980	136
chr1	GAP	15549921	15550504	584	163
chr1	GAP	15565721	15565712	-8	700
chr1	GAP	15568055	15568049	-5	1547
chr1	GAP	15568248	15568229	-18	190
chr1	GAP	15568372	15570202	1831	9119
chr1	GAP	15571517	15574117	2601	-9
chr1	GAP	15576149	15576139	-9	763
chr1	GAP	15576529	15576527	-1	112
chr1	GAP	15577241	15577438	198	3744
chr1	GAP	15591820	15592798	979	-9
chr1	GAP	15593934	15594341	408	269
chr1	GAP	15594777	15594773	-3	81
chr1	GAP	15603497	15603497	1	897
chr1	GAP	15603938	15604574	637	11
chr1	GAP	15606652	15607541	890	467
chr1	GAP	15625934	15627144	1211	1480
chr1	GAP	15629290	15630111	822	443
chr1	GAP	15632374	15632490	117	-117
chr1	GAP	15657004	15657094	91	0
chr1	GAP	15657220	15657209	-10	240
chr1	GAP	15665840	15665866	27	352
chr1	GAP	15687933	15687917	-15	321
chr1	GAP	15688355	15688375	21	983
chr1	GAP	15705076	15705076	1	2307
chr1	GAP	15725437	15726131	695	247
chr1	GAP	15732215	15732067	-147	-75
chr1	GAP	15737009	15744636	7628	-3727
chr1	GAP	15749852	15750413	562	124
chr1	GAP	15752486	15753274	789	1412
chr1	GAP	15753629	15753621	-7	419
chr1	GAP	15756736	15763892	7157	4660
chr1	GAP	15801754	15802608	855	179
chr1	GAP	15804334	15806192	1859	316
chr1	GAP	15857472	15858172	701	-9
chr1	GAP	15867123	15868041	919	3505
chr1	GAP	15927076	15927071	-4	13058
chr1	GAP	15963323	15963306	-16	322
chr1	GAP	15968461	15968491	31	141
chr1	GAP	15981551	15981433	-117	29
chr1	GAP	15989935	15989997	63	2805
chr1	GAP	16007322	16007869	548	-10
chr1	GAP	16015113	16014620	-492	5
chr1	GAP	16029683	16030449	767	11
chr1	GAP	16032000	16031994	-5	7806
chr1	GAP	16036549	16036859	311	478
chr1	GAP	16039394	16040539	1146	78
chr1	GAP	16042135	16049402	7268	680
chr1	GAP	16057728	16057879	152	-10
chr1	GAP	16063201	16063198	-2	66
chr1	GAP	16068607	16068940	334	9
chr1	GAP	16082065	16091449	9385	8570
chr1	GAP	16118181	16118667	487	481
chr1	GAP	16121554	16122173	620	212
chr1	GAP	16134331	16135006	676	407
chr1	GAP	16135710	16135848	139	116
chr1	GAP	16147626	16147878	253	-3
chr1	GAP	16165368	16166182	815	400
chr1	GAP	16179883	16180043	161	115
chr1	GAP	16180769	16180647	-121	21
chr1	GAP	16189373	16189491	119	18
chr1	GAP	16195454	16195894	441	166
chr1	GAP	16200032	16200036	5	3960
chr1	GAP	16201669	16201668	0	339
chr1	GAP	16204986	16204981	-4	1208
chr1	GAP	16212598	16212617	20	176
chr1	GAP	16213598	16213433	-164	663
chr1	GAP	16220273	16221158	886	8
chr1	GAP	16225973	16226245	273	-7
chr1	GAP	16226429	16226518	90	90
chr1	GAP	16232953	16234654	1702	886
chr1	GAP	16250473	16250769	297	750
chr1	GAP	16251926	16252698	773	309
chr1	GAP	16257626	16257792	167	491
chr1	GAP	16266159	16266152	-6	5239
chr1	GAP	16333484	16333061	-422	-2
chr1	GAP	16338207	16338245	39	390
chr1	GAP	16379872	16382794	2923	3908
chr1	GAP	16384804	16385278	475	690
chr1	GAP	16397600	16397589	-10	615
chr1	GAP	16404188	16405098	911	5720
chr1	GAP	16405439	16405440	2	156
chr1	GAP	16406191	16406182	-8	442
chr1	GAP	16425823	16425593	-229	10
chr1	GAP	16428625	16429044	420	1957
chr1	GAP	16455816	16456131	316	6
chr1	GAP	16463983	16464420	438	-1
chr1	GAP	16466936	16467313	378	-8
chr1	GAP	16492813	16493253	441	-60
chr1	GAP	16499791	16501750	1960	-9
chr1	GAP	16505691	16506192	502	25
chr1	GAP	16512456	16512074	-381	5027
chr1	GAP	16519434	16519435	2	846
chr1	GAP	16524509	16524634	126	14001
chr1	GAP	16530070	16529975	-94	0
chr1	GAP	16538639	16538675	37	2480
chr1	GAP	16539909	16540470	562	219
chr1	GAP	16552954	16556547	3594	3669
chr1	GAP	16558105	16558100	-4	1659
chr1	GAP	16558468	16560664	2197	-6
chr1	GAP	16562233	16562918	686	447
chr1	GAP	16570274	16572391	2118	2983
chr1	GAP	16574494	16576060	1567	1191
chr1	GAP	16578592	16580522	1931	2320
chr1	GAP	16586944	16586945	2	105
chr1	GAP	16587371	16590904	3534	3900
chr1	GAP	16599367	16599639	273	-3
chr1	GAP	16606035	16606082	48	1590
chr1	GAP	16615293	16615662	370	3
chr1	GAP	16664337	16664336	0	3890
chr1	GAP	16672275	16674087	1813	1475
chr1	GAP	16688195	16688515	321	1328
chr1	GAP	16688961	16688951	-9	229
chr1	GAP	16695619	16697404	1786	1160
chr1	GAP	16701186	16701429	244	521
chr1	GAP	16701644	16705050	3407	51
chr1	GAP	16705500	16705872	373	68
chr1	GAP	16711150	16710995	-154	343
chr1	GAP	16714716	16714869	154	403
chr1	GAP	16718106	16717598	-507	410
chr1	GAP	16721381	16721375	-5	928
chr1	GAP	16725387	16726141	755	416
chr1	GAP	16727595	16727895	301	291
chr1	GAP	16731377	16731367	-9	1080
chr1	GAP	16732121	16732368	248	-14
chr1	GAP	16740785	16740767	-17	316
chr1	GAP	16751476	16751475	0	-62
chr1	GAP	16775906	16777450	1545	-6
chr1	GAP	16779858	16779841	-16	1822
chr1	GAP	16783061	16782366	-694	6567
chr1	GAP	16784141	16785720	1580	305
chr1	GAP	16801454	16802059	606	-3
chr1	GAP	16812296	16812300	5	7994
chr1	GAP	16816569	16816825	257	294
chr1	GAP	16823859	16823852	-6	290
chr1	GAP	16824206	16824662	457	-8
chr1	GAP	16824795	16825299	505	2
chr1	GAP	16825556	16825552	-3	1753
chr1	GAP	16829589	16829693	105	0
chr1	GAP	16842612	16844530	1919	-4
chr1	GAP	16874407	16874396	-10	199
chr1	GAP	16880462	16880596	135	115
chr1	GAP	16900160	16904571	4412	-1479
chr1	GAP	16909177	16909795	619	237
chr1	GAP	16928967	16933052	4086	4338
chr1	GAP	16979530	16980329	800	516
chr1	GAP	16988977	16989688	712	-10
chr1	GAP	17032019	17041974	9956	2544
chr1	GAP	17059604	17059693	90	92
chr1	GAP	17060414	17061484	1071	603
chr1	GAP	17064113	17064358	246	2097
chr1	GAP	17067038	17069159	2122	2705
chr1	GAP	17077567	17078607	1041	695
chr1	GAP	17079649	17088526	8878	-5
chr1	GAP	17090898	17093227	2330	4953
chr1	GAP	17106939	17106968	30	561
chr1	GAP	17109602	17110759	1158	-12
chr1	GAP	17114911	17115679	769	-4
chr1	GAP	17116075	17116469	395	287
chr1	GAP	17119528	17120053	526	78
chr1	GAP	17120076	17120239	164	149
chr1	GAP	17142297	17142509	213	-1
chr1	GAP	17157415	17159472	2058	60431
chr1	GAP	17164294	17164285	-8	381
chr1	GAP	17165365	17165492	128	-9
chr1	GAP	17165845	17165844	0	975
chr1	GAP	17169081	17175637	6557	2230
chr1	GAP	17176553	17181926	5374	-9
chr1	GAP	17182782	17183756	975	501
chr1	GAP	17186115	17186113	-1	93
chr1	GAP	17190583	17190879	297	-21
chr1	GAP	17195654	17195711	58	-2
chr1	GAP	17199473	17199471	-1	123
chr1	GAP	17201065	17201276	212	-16
chr1	GAP	17225549	17225556	8	2800
chr1	GAP	17245568	17246531	964	644
chr1	GAP	17277233	17290814	13582	8092
chr1	GAP	17293024	17293183	160	134
chr1	GAP	17305035	17305238	204	129
chr1	GAP	17306052	17306191	140	103
chr1	GAP	17306499	17306372	-126	36
chr1	GAP	17312490	17314237	1748	979
chr1	GAP	17333910	17336603	2694	348
chr1	GAP	17351282	17351283	2	158
chr1	GAP	17362365	17363151	787	4
chr1	GAP	17367619	17368635	1017	386
chr1	GAP	17370284	17372504	2221	1391
chr1	GAP	17374639	17381034	6396	12051
chr1	GAP	17393428	17394906	1479	972
chr1	GAP	17438588	17439015	428	98
chr1	GAP	17472456	17472217	-238	-431
chr1	GAP	17473845	17475210	1366	418
chr1	GAP	17539282	17542797	3516	4135
chr1	GAP	17574629	17575204	576	4250
chr1	GAP	17587819	17588045	227	18
chr1	GAP	17591750	17594344	2595	1615
chr1	GAP	17929779	17932113	2335	-2
chr1	GAP	17946198	17946400	203	14
chr1	GAP	17946575	17946561	-13	1336
chr1	GAP	17947479	17947581	103	0
chr1	GAP	17948308	17948595	288	902
chr1	GAP	17996254	17998800	2547	2137
chr1	GAP	18001510	18003764	2255	11475
chr1	GAP	18042291	18042594	304	320
chr1	GAP	18056548	18056545	-2	3388
chr1	GAP	18242260	18242661	402	22
chr1	GAP	18244196	18244464	269	61
chr1	GAP	18268211	18269143	933	587
chr1	GAP	18269666	18269570	-95	47
chr1	GAP	18272290	18272755	466	319
chr1	GAP	18275347	18276153	807	462
chr1	GAP	18278074	18278187	114	4
chr1	GAP	18281982	18282216	235	262
chr1	GAP	18462429	18465195	2767	1629
chr1	GAP	18499350	18499926	577	25
chr1	GAP	18500369	18500359	-9	5439
chr1	GAP	18502950	18505788	2839	8
chr1	GAP	18507055	18507204	150	-14
chr1	GAP	18520024	18520678	655	-9
chr1	GAP	18524335	18524995	661	-9
chr1	GAP	18525440	18526138	699	-3
chr1	GAP	18546266	18546250	-15	6032
chr1	GAP	18547403	18550642	3240	7530
chr1	GAP	18551008	18551188	181	219
chr1	GAP	18554934	18555241	308	339
chr1	GAP	18578295	18579365	1071	812
chr1	GAP	18583962	18585315	1354	1547
chr1	GAP	18586385	18588381	1997	2358
chr1	GAP	18618280	18618392	113	106
chr1	GAP	18663520	18664615	1096	-8
chr1	GAP	18676426	18677973	1548	996
chr1	GAP	18678975	18678977	3	3705
chr1	GAP	18679134	18679253	120	-18
chr1	GAP	18679613	18679602	-10	947
chr1	GAP	18682626	18683369	744	0
chr1	GAP	18683817	18683817	1	514
chr1	GAP	18693071	18695647	2577	-10
chr1	GAP	18695808	18696162	355	0
chr1	GAP	18696821	18696675	-145	-338
chr1	GAP	18703671	18715087	11417	-6
chr1	GAP	18726735	18726629	-105	16
chr1	GAP	18730855	18730974	120	0
chr1	GAP	18731430	18731650	221	-13
chr1	GAP	18734349	18734344	-4	-101
chr1	GAP	18743724	18743715	-8	605
chr1	GAP	18744446	18745494	1049	1119
chr1	GAP	18746719	18747214	496	-7
chr1	GAP	18747660	18748649	990	-8
chr1	GAP	18750675	18751127	453	17
chr1	GAP	18766683	18766817	135	675
chr1	GAP	18770318	18770913	596	-1
chr1	GAP	18795302	18795600	299	335
chr1	GAP	18888744	18890867	2124	1212
chr1	GAP	19684037	19689226	5190	-7
chr1	GAP	19692181	19693122	942	908
chr1	GAP	19694796	19694585	-210	4439
chr1	GAP	19808350	19809458	1109	804
chr1	GAP	19829615	19838885	9271	2415
chr1	GAP	19946480	19946477	-2	96
chr1	GAP	19948754	19948747	-6	1544
chr1	GAP	19952475	19953178	704	8
chr1	GAP	19955775	19956061	287	1921
chr1	GAP	19958384	19958382	-1	149
chr1	GAP	19966878	19966988	111	130
chr1	GAP	20044748	20044961	214	224
chr1	GAP	20048197	20049621	1425	1765
chr1	GAP	20050674	20051019	346	3
chr1	GAP	20052004	20053278	1275	1729
chr1	GAP	20054744	20056068	1325	1018
chr1	GAP	20077968	20077853	-114	27
chr1	GAP	20093486	20092786	-699	28555
chr1	GAP	20103463	20103449	-13	17386
chr1	GAP	20103815	20104177	363	-8
chr1	GAP	20105600	20105752	153	115
chr1	GAP	20122743	20124883	2141	963
chr1	GAP	20130106	20130190	85	7669
chr1	GAP	20130871	20130860	-10	767
chr1	GAP	20131302	20131501	200	-9
chr1	GAP	20137099	20140911	3813	31406
chr1	GAP	20156076	20156308	233	3
chr1	GAP	20159323	20159550	228	35
chr1	GAP	20178484	20179043	560	1623
chr1	GAP	20191179	20191693	515	13
chr1	GAP	20196662	20198518	1857	-8
chr1	GAP	20208095	20210221	2127	1862
chr1	GAP	20216997	20220299	3303	1306
chr1	GAP	20241997	20242621	625	-4
chr1	GAP	20254213	20258712	4500	4693
chr1	GAP	20581066	20581185	120	145
chr1	GAP	20628575	20630662	2088	-5
chr1	GAP	20631011	20634792	3782	76
chr1	GAP	20665405	20665398	-6	73
chr1	GAP	20675231	20676674	1444	2753
chr1	GAP	20685017	20685021	5	1030
chr1	GAP	20690125	20690273	149	-1
chr1	GAP	20693596	20693590	-5	11968
chr1	GAP	20696926	20696932	7	118
chr1	GAP	20697745	20709854	12110	-5
chr1	GAP	20786860	20786959	100	-1
chr1	GAP	20787828	20790383	2556	33899
chr1	GAP	20791819	20793011	1193	-7
chr1	GAP	20793434	20793669	236	46
chr1	GAP	20794911	20796325	1415	2063
chr1	GAP	20799263	20801440	2178	2160
chr1	GAP	20805946	20806181	236	1163
chr1	GAP	20811343	20812011	669	126
chr1	GAP	20877624	20877443	-180	0
chr1	GAP	20879320	20880156	837	457
chr1	GAP	20882903	20882586	-316	13
chr1	GAP	20886118	20889643	3526	730
chr1	GAP	20902271	20902573	303	5184
chr1	GAP	20903494	20903491	-2	6800
chr1	GAP	20937064	20937755	692	-9
chr1	GAP	20975919	20976477	559	382
chr1	GAP	20989420	20989413	-6	9356
chr1	GAP	20995526	20995523	-2	-109
chr1	GAP	20996415	20997106	692	2050
chr1	GAP	20997245	20999099	1855	9166
chr1	GAP	21004985	21005267	283	114
chr1	GAP	21008117	21008101	-15	1205
chr1	GAP	21008521	21008609	89	1
chr1	GAP	21016846	21016851	6	-339
chr1	GAP	21021307	21020577	-729	24
chr1	GAP	21032659	21032892	234	540
chr1	GAP	21037582	21037677	96	176
chr1	GAP	21064223	21064690	468	174
chr1	GAP	21099011	21101705	2695	3424
chr1	GAP	21103346	21103503	158	78
chr1	GAP	21136224	21136238	15	521
chr1	GAP	21136970	21137525	556	27
chr1	GAP	21185395	21185390	-4	268
chr1	GAP	21186261	21186710	450	63
chr1	GAP	21200219	21200242	24	5502
chr1	GAP	21201358	21201687	330	0
chr1	GAP	21673806	21674213	408	389
chr1	GAP	22240251	22247471	7221	-1
chr1	GAP	22248197	22247947	-249	699
chr1	GAP	22250119	22252971	2853	-3
chr1	GAP	22315737	22318038	2302	3502
chr1	GAP	22701096	22701214	119	-2
chr1	GAP	22797571	22797579	9	935
chr1	GAP	22805813	22805807	-5	1452
chr1	GAP	22808954	22808953	0	357
chr1	GAP	22812609	22825622	13014	273
chr1	GAP	22828036	22839140	11105	2009
chr1	GAP	22858977	22858970	-6	1553
chr1	GAP	22860403	22861000	598	-10
chr1	GAP	22888030	22888321	292	869
chr1	GAP	22924376	22927673	3298	2619
chr1	GAP	22928462	22930960	2499	2559
chr1	GAP	22932065	22933871	1807	1725
chr1	GAP	22985015	22987205	2191	2469
chr1	GAP	22988373	22988367	-5	419
chr1	GAP	22994885	23011141	16257	-4
chr1	GAP	23019138	23019127	-10	635
chr1	GAP	23020931	23034578	13648	1021
chr1	GAP	23045769	23045768	0	1939
chr1	GAP	23046020	23047382	1363	1
chr1	GAP	23058657	23059495	839	3
chr1	GAP	23060272	23060270	-1	136
chr1	GAP	23060551	23061425	875	-8
chr1	GAP	23069310	23069698	389	113
chr1	GAP	23078022	23079417	1396	7
chr1	GAP	23081212	23082645	1434	2377
chr1	GAP	23092426	23104851	12426	-6
chr1	GAP	23118649	23118010	-638	4325
chr1	GAP	23122874	23126262	3389	3466
chr1	GAP	23130795	23131841	1047	674
chr1	GAP	23134600	23134597	-2	1760
chr1	GAP	23139245	23139679	435	1123
chr1	GAP	23141899	23143571	1673	702
chr1	GAP	23147508	23147566	59	390
chr1	GAP	23152568	23154027	1460	24
chr1	GAP	23175003	23187442	12440	-7
chr1	GAP	23190059	23192667	2609	0
chr1	GAP	23208541	23201332	-7208	1867
chr1	GAP	23214194	23214179	-14	886
chr1	GAP	23214368	23214563	196	-5
chr1	GAP	23217830	23218906	1077	1
chr1	GAP	23220768	23221187	420	365
chr1	GAP	23222580	23223300	721	471
chr1	GAP	23227230	23227592	363	-2
chr1	GAP	23231820	23233742	1923	705
chr1	GAP	23234976	23234974	-1	136
chr1	GAP	23244998	23245182	185	20
chr1	GAP	23247897	23248041	145	4
chr1	GAP	23249002	23248720	-281	12
chr1	GAP	23249632	23249650	19	1023
chr1	GAP	23251294	23251992	699	57
chr1	GAP	23252698	23252696	-1	114
chr1	GAP	23285052	23286038	987	409
chr1	GAP	23318195	23319025	831	405
chr1	GAP	23322382	23326315	3934	336
chr1	GAP	23327283	23327423	141	4151
chr1	GAP	23329491	23333967	4477	5348
chr1	GAP	23344005	23347154	3150	3938
chr1	GAP	23351100	23352301	1202	230
chr1	GAP	23372054	23372458	405	-2
chr1	GAP	23377111	23377601	491	820
chr1	GAP	23433016	23433163	148	3147
chr1	GAP	23436571	23437297	727	142
chr1	GAP	23441287	23442244	958	496
chr1	GAP	23443489	23443394	-94	-157
chr1	GAP	23455423	23455843	421	1182
chr1	GAP	23466867	23466862	-4	959
chr1	GAP	23477800	23478281	482	809
chr1	GAP	23495804	23497163	1360	-5
chr1	GAP	23502792	23503275	484	8
chr1	GAP	23512073	23512148	76	-8
chr1	GAP	23517522	23517155	-366	1082
chr1	GAP	23522360	23522349	-10	1192
chr1	GAP	23532078	23535805	3728	1150
chr1	GAP	23535937	23535931	-5	1387
chr1	GAP	23536717	23537375	659	-20
chr1	GAP	23545897	23546223	327	-17
chr1	GAP	23546951	23547535	585	114
chr1	GAP	23548491	23548487	-3	-152
chr1	GAP	23599369	23599630	262	23
chr1	GAP	23600904	23605172	4269	4915
chr1	GAP	23605496	23605619	124	96
chr1	GAP	23606527	23607824	1298	614
chr1	GAP	23618852	23619378	527	306
chr1	GAP	23622678	23622554	-123	23
chr1	GAP	23636709	23636384	-324	-1268
chr1	GAP	23643706	23645124	1419	1046
chr1	GAP	23646394	23647339	946	987
chr1	GAP	23710458	23711592	1135	-4
chr1	GAP	23723811	23723574	-236	-476
chr1	GAP	23734527	23734733	207	-1
chr1	GAP	23734908	23734904	-3	515
chr1	GAP	23740615	23743372	2758	1387
chr1	GAP	23744632	23746184	1553	899
chr1	GAP	23770911	23770977	67	186
chr1	GAP	23779901	23780915	1015	37
chr1	GAP	23781902	23784108	2207	1517
chr1	GAP	23789830	23789813	-16	5875
chr1	GAP	23797037	23797035	-1	151
chr1	GAP	23809415	23810055	641	36
chr1	GAP	23857621	23857758	138	98
chr1	GAP	23876482	23876476	-5	169
chr1	GAP	23877470	23879487	2018	25
chr1	GAP	23880180	23885514	5335	143
chr1	GAP	23886648	23886950	303	1970
chr1	GAP	23887736	23887730	-5	415
chr1	GAP	23888427	23888462	36	192
chr1	GAP	23892255	23892693	439	300
chr1	GAP	23916764	23937071	20308	402
chr1	GAP	23939715	23940273	559	14
chr1	GAP	23950002	23950001	0	156
chr1	GAP	23957578	23958586	1009	2995
chr1	GAP	23968576	23968449	-126	-3
chr1	GAP	24031313	24032325	1013	1871
chr1	GAP	24052649	24052781	133	114
chr1	GAP	24094555	24096149	1595	1287
chr1	GAP	24097432	24099607	2176	1210
chr1	GAP	24100028	24100018	-9	528
chr1	GAP	24108834	24121541	12708	-2
chr1	GAP	24133596	24133802	207	1768
chr1	GAP	24136975	24137500	526	25
chr1	GAP	24137896	24138014	119	93
chr1	GAP	24181576	24182818	1243	778
chr1	GAP	24185266	24185588	323	247
chr1	GAP	24186826	24187295	470	121
chr1	GAP	24207619	24207908	290	10
chr1	GAP	24218558	24218560	3	-120
chr1	GAP	24226006	24226800	795	477
chr1	GAP	24240806	24242358	1553	1327
chr1	GAP	24246625	24248181	1557	853
chr1	GAP	24288777	24291298	2522	3134
chr1	GAP	24296075	24297640	1566	2846
chr1	GAP	24315325	24315463	139	88
chr1	GAP	24321078	24322033	956	604
chr1	GAP	24330429	24329704	-724	1748
chr1	GAP	24330478	24331488	1011	1173
chr1	GAP	24697986	24698223	238	47
chr1	GAP	24699723	24699719	-3	13932
chr1	GAP	24952713	24952710	-2	-134
chr1	GAP	24954215	24955036	822	-8
chr1	GAP	24956153	24957051	899	73
chr1	GAP	24986960	24986948	-11	269
chr1	GAP	24991862	24994804	2943	2255
chr1	GAP	24998335	24999547	1213	655
chr1	GAP	25017048	25018362	1315	9
chr1	GAP	25018750	25018764	15	191
chr1	GAP	25021895	25022237	343	322
chr1	GAP	25022696	25022681	-14	1722
chr1	GAP	25027097	25027513	417	-9
chr1	GAP	25036033	25036027	-5	356
chr1	GAP	25042037	25042162	126	7
chr1	GAP	25043895	25044723	829	-17
chr1	GAP	25080904	25081407	504	0
chr1	GAP	25081544	25081544	1	130
chr1	GAP	25093569	25093974	406	431
chr1	GAP	25101912	25103136	1225	560
chr1	GAP	25107211	25107343	133	285
chr1	GAP	25108294	25108987	694	-9
chr1	GAP	25109198	25109085	-112	-3
chr1	GAP	25115707	25115983	277	5867
chr1	GAP	25132252	25132794	543	97
chr1	GAP	25140035	25140035	1	2829
chr1	GAP	25325053	25325048	-4	3298
chr1	GAP	25325406	25325592	187	3
chr1	GAP	25668930	25668919	-10	392
chr1	GAP	25675643	25676058	416	-10
chr1	GAP	25679345	25679371	27	6848
chr1	GAP	25680383	25686008	5626	-5
chr1	GAP	25686671	25686665	-5	9937
chr1	GAP	25691153	25690668	-484	4066
chr1	GAP	25693500	25699870	6371	6028
chr1	GAP	25704189	25704306	118	393
chr1	GAP	25708906	25710991	2086	1322
chr1	GAP	25714276	25714797	522	168
chr1	GAP	25744166	25745342	1177	643
chr1	GAP	25748513	25749024	512	21
chr1	GAP	25905027	25905159	133	104
chr1	GAP	26099595	26110633	11039	2724
chr1	GAP	26128747	26129184	438	0
chr1	GAP	26138351	26139890	1540	1152
chr1	GAP	26162891	26163100	210	-6
chr1	GAP	26168061	26166719	-1341	9331
chr1	GAP	26172364	26172457	94	1
chr1	GAP	26176725	26176721	-3	470
chr1	GAP	26183416	26183747	332	11
chr1	GAP	26209429	26211993	2565	1913
chr1	GAP	26214752	26214636	-115	21
chr1	GAP	26221247	26222290	1044	-8
chr1	GAP	26227600	26227587	-12	728
chr1	GAP	26229499	26229472	-26	1234
chr1	GAP	26231349	26231340	-8	1014
chr1	GAP	26232876	26233754	879	10474
chr1	GAP	26239281	26239367	87	4530
chr1	GAP	26261031	26261438	408	-14
chr1	GAP	26268093	26268089	-3	468
chr1	GAP	26284090	26284361	272	16
chr1	GAP	26315854	26315473	-380	298
chr1	GAP	26318955	26326623	7669	1817
chr1	GAP	26330266	26330664	399	404
chr1	GAP	26332661	26334279	1619	-3
chr1	GAP	26336016	26337657	1642	7
chr1	GAP	26340341	26341017	677	784
chr1	GAP	26354800	26355002	203	1508
chr1	GAP	26360804	26362355	1552	2724
chr1	GAP	26363950	26364902	953	17
chr1	GAP	26370513	26370664	152	-9
chr1	GAP	26380509	26378695	-1813	651
chr1	GAP	26381253	26380926	-326	389
chr1	GAP	26397346	26397328	-17	233
chr1	GAP	26397796	26398091	296	-14
chr1	GAP	26398583	26398583	1	1317
chr1	GAP	26398781	26399129	349	18
chr1	GAP	26399885	26399887	3	1455
chr1	GAP	26402892	26402909	18	1261
chr1	GAP	26404646	26404655	10	414
chr1	GAP	26419868	26421785	1918	1049
chr1	GAP	26423622	26423612	-9	784
chr1	GAP	26466577	26466416	-160	684
chr1	GAP	26474206	26479950	5745	4726
chr1	GAP	26481207	26481761	555	213
chr1	GAP	26490324	26492249	1926	18
chr1	GAP	26505220	26507056	1837	3233
chr1	GAP	26508921	26508909	-11	5840
chr1	GAP	26513191	26514555	1365	11678
chr1	GAP	26514885	26517837	2953	-9
chr1	GAP	26518220	26518211	-8	3748
chr1	GAP	26521708	26521702	-5	5300
chr1	GAP	26524322	26524367	46	282
chr1	GAP	26553903	26553821	-81	535
chr1	GAP	26878488	26881646	3159	4525
chr1	GAP	26956242	26956247	6	99
chr1	GAP	26967235	26967232	-2	523
chr1	GAP	26969347	26969095	-251	3469
chr1	GAP	26974979	26975498	520	2222
chr1	GAP	26975768	26975911	144	6
chr1	GAP	26976385	26979621	3237	1225
chr1	GAP	26979891	26979885	-5	124
chr1	GAP	26982601	26982594	-6	758
chr1	GAP	26994662	26994447	-214	23
chr1	GAP	27001599	27003932	2334	1568
chr1	GAP	27009877	27009908	32	-395
chr1	GAP	27013379	27015282	1904	2689
chr1	GAP	27024020	27023786	-233	37
chr1	GAP	27035677	27035921	245	230
chr1	GAP	27056074	27056064	-9	1371
chr1	GAP	27079241	27079417	177	-11
chr1	GAP	27079959	27080861	903	22
chr1	GAP	27081464	27081510	47	1545
chr1	GAP	27090412	27092199	1788	13
chr1	GAP	27092424	27092477	54	537
chr1	GAP	27094184	27093393	-790	1959
chr1	GAP	27101405	27102445	1041	17
chr1	GAP	27103885	27104227	343	-14
chr1	GAP	27106122	27108205	2084	1154
chr1	GAP	27114587	27115105	519	15
chr1	GAP	27121434	27121510	77	-23
chr1	GAP	27122587	27124995	2409	943
chr1	GAP	27126312	27136730	10419	1464
chr1	GAP	27138908	27139093	186	196
chr1	GAP	27139870	27139899	30	986
chr1	GAP	27145724	27145725	2	185
chr1	GAP	27151379	27152130	752	263
chr1	GAP	27156688	27156639	-48	2967
chr1	GAP	27159087	27159340	254	74
chr1	GAP	27171282	27171532	251	178
chr1	GAP	27173501	27174236	736	529
chr1	GAP	27182845	27182988	144	-274
chr1	GAP	27192186	27192180	-5	874
chr1	GAP	27192785	27193428	644	-3
chr1	GAP	27194008	27194286	279	4
chr1	GAP	27205459	27205455	-3	7911
chr1	GAP	27226704	27226693	-10	1096
chr1	GAP	27236753	27234945	-1807	567
chr1	GAP	27243037	27243609	573	25
chr1	GAP	27244861	27245219	359	-5
chr1	GAP	27245431	27245547	117	195
chr1	GAP	27247424	27247671	248	1
chr1	GAP	27251630	27251492	-137	-1
chr1	GAP	27253401	27253619	219	89
chr1	GAP	27256463	27256618	156	56
chr1	GAP	27262055	27263464	1410	1071
chr1	GAP	27264823	27265047	225	-12
chr1	GAP	27274842	27276042	1201	316
chr1	GAP	27276308	27276298	-9	971
chr1	GAP	27276893	27276952	60	211
chr1	GAP	27277082	27277752	671	-5
chr1	GAP	27278056	27278046	-9	558
chr1	GAP	27280391	27282109	1719	1228
chr1	GAP	27294879	27296264	1386	2661
chr1	GAP	27298460	27298490	31	223
chr1	GAP	27307876	27308034	159	3102
chr1	GAP	27308243	27308515	273	-3
chr1	GAP	27315474	27315728	255	897
chr1	GAP	27316650	27316655	6	468
chr1	GAP	27321001	27321677	677	280
chr1	GAP	27328767	27329327	561	-9
chr1	GAP	27334151	27334149	-1	121
chr1	GAP	27338020	27338942	923	32
chr1	GAP	27355273	27355238	-34	-149
chr1	GAP	27355563	27355644	82	-35
chr1	GAP	27355999	27355749	-249	-135
chr1	GAP	27356437	27356427	-9	601
chr1	GAP	27373183	27374926	1744	734
chr1	GAP	27378261	27379018	758	313
chr1	GAP	27543302	27544520	1219	1557
chr1	GAP	27552644	27553943	1300	776
chr1	GAP	27560414	27562092	1679	1135
chr1	GAP	27567450	27567722	273	-3
chr1	GAP	27600107	27600105	-1	140
chr1	GAP	27600809	27600936	128	743
chr1	GAP	27603743	27603238	-504	57
chr1	GAP	27610879	27610993	115	47
chr1	GAP	27629493	27629961	469	199
chr1	GAP	27636052	27636169	118	-1
chr1	GAP	27636344	27636334	-9	1967
chr1	GAP	27636546	27638998	2453	718
chr1	GAP	27640112	27641128	1017	93
chr1	GAP	27641643	27641586	-56	145
chr1	GAP	27641923	27642360	438	2328
chr1	GAP	27642804	27642906	103	-1
chr1	GAP	27647617	27648821	1205	813
chr1	GAP	27667722	27667718	-3	556
chr1	GAP	27668105	27668102	-2	86
chr1	GAP	27675547	27675542	-4	195
chr1	GAP	27685357	27685766	410	575
chr1	GAP	27695961	27695956	-4	375
chr1	GAP	27696932	27697643	712	781
chr1	GAP	27700052	27700725	674	-6
chr1	GAP	27722129	27722237	109	41
chr1	GAP	27725928	27726744	817	-10
chr1	GAP	27727762	27728915	1154	1515
chr1	GAP	27730456	27730468	13	9716
chr1	GAP	27747849	27747839	-9	712
chr1	GAP	27767809	27767792	-16	59
chr1	GAP	27768759	27769490	732	333
chr1	GAP	27773623	27775414	1792	2269
chr1	GAP	27792889	27794873	1985	221
chr1	GAP	27803164	27803160	-3	664
chr1	GAP	27818299	27818282	-16	290
chr1	GAP	27825559	27830809	5251	-5
chr1	GAP	27851416	27851931	516	11
chr1	GAP	27852508	27852522	15	408
chr1	GAP	27852994	27853202	209	7
chr1	GAP	27853821	27853838	18	529
chr1	GAP	27865764	27865868	105	82
chr1	GAP	27893326	27893527	202	-9
chr1	GAP	28030191	28030191	1	132
chr1	GAP	28057722	28057889	168	121
chr1	GAP	28073331	28073309	-21	443
chr1	GAP	28081650	28081650	1	96
chr1	GAP	28191228	28193019	1792	18
chr1	GAP	28196618	28197286	669	0
chr1	GAP	28237688	28237876	189	284
chr1	GAP	28241590	28244478	2889	2060
chr1	GAP	28267547	28268329	783	11
chr1	GAP	28283363	28283361	-1	7260
chr1	GAP	28290180	28290626	447	-3
chr1	GAP	28292624	28293283	660	9
chr1	GAP	28305928	28305921	-6	1546
chr1	GAP	28314576	28314814	239	220
chr1	GAP	28336101	28336974	874	972
chr1	GAP	28337124	28337286	163	36
chr1	GAP	28338982	28339284	303	-19
chr1	GAP	28341113	28341712	600	-1
chr1	GAP	28345345	28345457	113	96
chr1	GAP	28359707	28359972	266	35
chr1	GAP	28372259	28370169	-2089	25
chr1	GAP	28373502	28373498	-3	-162
chr1	GAP	28373982	28374307	326	-6
chr1	GAP	28375628	28375847	220	0
chr1	GAP	28382012	28381885	-126	28
chr1	GAP	28386540	28386797	258	369
chr1	GAP	28395170	28397588	2419	1993
chr1	GAP	28492504	28493530	1027	287
chr1	GAP	28493699	28493878	180	156
chr1	GAP	28498068	28498745	678	1747
chr1	GAP	28509569	28510170	602	661
chr1	GAP	28513342	28513336	-5	179
chr1	GAP	28530054	28532054	2001	3152
chr1	GAP	28590296	28590286	-9	1644
chr1	GAP	28590764	28590759	-4	10970
chr1	GAP	28591388	28591379	-8	1541
chr1	GAP	28606844	28608097	1254	2234
chr1	GAP	28610726	28610719	-6	627
chr1	GAP	28619820	28622223	2404	3052
chr1	GAP	28624722	28625407	686	10
chr1	GAP	28638682	28639647	966	789
chr1	GAP	28645295	28645279	-15	1349
chr1	GAP	28676832	28677166	335	-8
chr1	GAP	28700561	28700551	-9	153
[truncated: 23,511 more rows]

## Sheet: Supplementary Table 6
Supplementary Table 6. Genomic data sequenced in this study.
No.	accession	Species	Common name	number of read pairs	read length	GC content	SRR id for NCBI	NGDC accession	Source
1	FZM	Satsuma mandarin	Citrus reticulata 'Feizhiming'	58214332	150	39	SRR27535844	CRR1011140	Sequenced in this study
2	FZS	Satsuma mandarin	Hinoakibono	49900527	150	38	SRR27535833	CRR1011141	Sequenced in this study
3	GC	Satsuma mandarin	Miyagawa wase	66763477	150	40	SRR27535822	CRR1011142	Sequenced in this study
4	LXTZ	Satsuma mandarin	Lanxitezao	56801218	150	39	SRR27535847	CRR1011155	Sequenced in this study
5	NG4	Satsuma mandarin	Nankan No.4	62354640	150	38	SRR27535840	CRR1011161	Sequenced in this study
6	NH	Satsuma mandarin	Ninghai No.1	63432917	150	39	SRR27535839	CRR1011162	Sequenced in this study
7	NHWZMG	Satsuma mandarin	Ninghong Wenzhoumigan	50179501	150	38	SRR27535838	CRR1011163	Sequenced in this study
8	SXH	Satsuma mandarin	Yamashita	68473090	150	40	SRR27535831	CRR1011169	Sequenced in this study
9	WZ	Satsuma mandarin	Owari	58604440	150	38	SRR27535827	CRR1011173	Sequenced in this study
10	XJ	Satsuma mandarin	Okitus wase	63438104	150	39	SRR27535821	CRR1011178	Sequenced in this study
11	YL	Satsuma mandarin	Yura	59788335	150	40	SRR27535862	CRR1011184	Sequenced in this study
12	ZXTZ	Satsuma mandarin	Zhexuantezao	57949066	150	39	SRR27535859	CRR1011187	Sequenced in this study
13	DJBDZ	mandarin in Zhejiang Province	Dongjiang Bendiguangjv	63737111	150	40	SRR27535866	CRR1011139	Sequenced in this study
14	MJ	mandarin in Zhejiang Province	Man tangerine	55749165	150	38	SRR27535845	CRR1011157	Sequenced in this study
15	MTH	mandarin in Zhejiang Province	mantouhong	62939144	150	38	SRR27535841	CRR1011160	Sequenced in this study
16	RJ	mandarin in Zhejiang Province	Rujv	53389914	150	39	SRR27535834	CRR1011167	Sequenced in this study
17	WHZJ	mandarin in Zhejiang Province	Wuhezaoju	57659822	150	39	SRR27535828	CRR1011172	Sequenced in this study
18	XB1	mandarin in Zhejiang Province	Xinben No.1	60403035	150	39	SRR27535826	CRR1011174	Sequenced in this study
19	XB2	mandarin in Zhejiang Province	Xinben No.2	50125719	150	39	SRR27535825	CRR1011175	Sequenced in this study
20	XB3	mandarin in Zhejiang Province	Xinben No.3	54882827	150	38	SRR27535824	CRR1011176	Sequenced in this study
21	XB4	mandarin in Zhejiang Province	Xinben No.4	47038020	150	38	SRR27535823	CRR1011177	Sequenced in this study
22	ZJ	mandarin in Zhejiang Province	Zaoju	60908899	150	39	SRR27535861	CRR1011185	Sequenced in this study
23	bdz	mandarin in Zhejiang Province	Bendizao	115387643	150	37	SRR27535857	CRR1011188	Sequenced in this study
24	BDG	mandarin in Zhejiang Province	Bendiguangjv	58078913	150	38	SRR27535867	CRR1011138	Sequenced in this study
25	HSG	citrus hybrid in Zhejiang Province	Hongshigan	68110642	150	39	SRR27535855	CRR1011145	Sequenced in this study
26	HYG	citrus hybrid in Zhejiang Province	Hongyugan	66975150	150	40	SRR27535854	CRR1011146	Sequenced in this study
27	KXG	citrus hybrid in Zhejiang Province	Kaixuangan	57250635	150	39	SRR27535851	CRR1011151	Sequenced in this study
28	GP	citrus hybrid related to Satsuma mandarin	Kanpei	57160648	150	39	SRR27535858	CRR1011143	Sequenced in this study
29	KLJ	citrus hybrid related to Satsuma mandarin	Kara mandarin	69621281	150	41	SRR27535853	CRR1011150	Sequenced in this study
30	LH	citrus hybrid related to Satsuma mandarin	Lihong	58955177	150	40	SRR27535849	CRR1011153	Sequenced in this study
31	LHJ	citrus hybrid related to Satsuma mandarin	Setomi	54602478	150	38	SRR27535848	CRR1011154	Sequenced in this study
32	MNAL	citrus hybrid related to Satsuma mandarin	Mingniaolajuyou	48577869	150	38	SRR27535843	CRR1011158	Sequenced in this study
33	NX	citrus hybrid related to Satsuma mandarin	Nankou Tangor	64835228	150	40	SRR27535837	CRR1011164	Sequenced in this study
34	QF	citrus hybrid related to Satsuma mandarin	Qinfeng	64275032	150	40	SRR27535836	CRR1011165	Sequenced in this study
35	QJ	citrus hybrid related to Satsuma mandarin	Qinji	62075641	150	38	SRR27535835	CRR1011166	Sequenced in this study
36	TJY	citrus hybrid related to Satsuma mandarin	Sweet spring	65624378	150	39	SRR27535830	CRR1011170	Sequenced in this study
37	TX	citrus hybrid related to Satsuma mandarin	Tianxiang	60534474	150	39	SRR27535829	CRR1011171	Sequenced in this study
38	XNZG	citrus hybrid related to Satsuma mandarin	Xinanzhiguang	56199916	150	39	SRR27535819	CRR1011180	Sequenced in this study
39	XZX	citrus hybrid related to Satsuma mandarin	Xizixiang	65915421	150	40	SRR27535863	CRR1011183	Sequenced in this study
40	WM3	citrus hybrid related to Satsuma mandarin	Wanmi No.3	54999674	150	39	-	CRR1171575	Sequenced in this study
41	TC	citrus hybrid related to Satsuma mandarin	Amakusa	57191855	150	39	-	CRR1171576	Sequenced in this study
42	MRJ	citrus hybrid related to Satsuma mandarin	Mingrijian	62159085	150	40	-	CRR1171577	Sequenced in this study
43	CJ	citrus hybrid related to Satsuma mandarin	Chunjian	61275886	150	39	-	CRR1171578	Sequenced in this study
44	BZH	citrus hybrid related to Satsuma mandarin	Shiranui	58788382	150	39	-	CRR1171579	Sequenced in this study
45	JZX	citrus hybrid related to Satsuma mandarin	Jinzhixiang	54978609	150	39	-	CRR1171580	Sequenced in this study
46	HongMR	citrus hybrid related to Satsuma mandarin	Hongmeiren	60427676	150	39	-	CRR1171581	Sequenced in this study
47	YXC	citrus hybrid related to Satsuma mandarin	Yuanxiaochun	65076207	150	39	-	CRR1171583	Sequenced in this study
48	LHX	citrus hybrid related to Satsuma mandarin	Laihuxiang	56093901	150	39	-	CRR1171584	Sequenced in this study
49	MRX	citrus hybrid	Mingrixing	52565936	150	39	SRR27535842	CRR1011159	Sequenced in this study
50	XJ55	citrus hybrid	Okitus wase No.55	53563902	150	38	SRR27535820	CRR1011179	Sequenced in this study
51	XYG	citrus hybrid	Xiaoyeguang	67579426	150	38	SRR27535818	CRR1011181	Sequenced in this study
52	XYH	citrus hybrid	Xiaoyehong	64893798	150	37	SRR27535817	CRR1011182	Sequenced in this study
53	ZJT5	citrus hybrid	Zhongjianti No.5	48213658	150	38	SRR27535860	CRR1011186	Sequenced in this study
54	HuangMR	citrus hybrid	Huangmeiren	53751543	150	39	-	CRR1171582	Sequenced in this study
55	AY46	citrus hybrid	Aiyuan No.46	56230020	150	39	-	CRR1171585	Sequenced in this study
56	AY27	citrus hybrid	Aiyuan No.27	51134158	150	39	-	CRR1171586	Sequenced in this study
57	Page	citrus hybrid	Page mandarin	81711157	150	37	-	CRR1171588	Sequenced in this study
58	KZJ50	citrus hybrid	Citrus hybrid 'Kouzhijing50'	48947797	150	38	SRR27535850	CRR1011152	Sequenced in this study
59	HNBDG	mandarin	Bendiguangjv collected from Huazhong agriculture university	48419091	150	37	SRR27535856	CRR1011144	Sequenced in this study
60	JG	mandarin	Citrus reticulata 'Tankan'	60493121	150	38	SRR27535852	CRR1011147	Sequenced in this study
61	JQM	mandarin	Kumquat	65968822	150	40	SRR27535865	CRR1011148	Sequenced in this study
62	king	mandarin	King	65419345	150	39	SRR27535864	CRR1011149	Sequenced in this study
63	MG	mandarin	miguang	68576873	150	39	SRR27535846	CRR1011156	Sequenced in this study
64	SG	mandarin	Shagan	46284952	150	39	SRR27535832	CRR1011168	Sequenced in this study
65	PW	mandarin	Ougan	32874878	150	39	-	CRR1171587	Sequenced in this study

## Sheet: Supplementary Table 7
Supplementary Table 7. Genomic data download from published studies.
No.	accession	Species	Project id for NCBI	Source
1	2021011	Sour orange	-	Liu et al (2022)
2	A2	Hybrid	-	Liu et al (2022)
3	KYM	Hybrid	PRJNA320985	Wang et al（2018）
4	SRR1023619	Mandarin	PRJNA225963	Wu et al (2018)
5	SRR14424831	C.ryukyuensis	PRJNA670310	Wu et al (2021)
6	SRR14424832	C.ryukyuensis	PRJNA670310	Wu et al (2021)
7	SRR14424833	C.ryukyuensis	PRJNA670310	Wu et al (2021)
8	SRR14453873	Mandarin	PRJNA670310	Wu et al (2021)
9	SRR14453874	Mandarin	PRJNA670310	Wu et al (2021)
10	SRR14453878	Mandarin	PRJNA670310	Wu et al (2021)
11	SRR14453879	Mandarin	PRJNA670310	Wu et al (2021)
12	SRR14453880	Mandarin	PRJNA670310	Wu et al (2021)
13	SRR14458759	C.ryukyuensis	PRJNA670310	Wu et al (2021)
14	SRR14458760	C.ryukyuensis	PRJNA670310	Wu et al (2021)
15	SRR1023625	Mandarin	PRJNA225964	Wu et al (2014), Wang et al (2017)
16	SRR14458761	C.ryukyuensis	PRJNA670310	Wu et al (2021)
17	SRR14458762	C.ryukyuensis	PRJNA670310	Wu et al (2021)
18	SRR14458763	C.ryukyuensis	PRJNA670310	Wu et al (2021)
19	SRR14458764	Mandarin	PRJNA670310	Wu et al (2021)
20	SRR14458765	C.ryukyuensis	PRJNA670310	Wu et al (2021)
21	SRR14458767	Mandarin	PRJNA670310	Wu et al (2021)
22	SRR14458768	C.ryukyuensis	PRJNA670310	Wu et al (2021)
23	SRR14458769	Mandarin	PRJNA670310	Wu et al (2021)
24	SRR14458770	C.ryukyuensis	PRJNA670310	Wu et al (2021)
25	SRR14458771	C.ryukyuensis	PRJNA670310	Wu et al (2021)
26	SRR1023626	Hybrid	PRJNA225964	Wu et al (2014), Wang et al (2017)
27	SRR14458772	C.ryukyuensis	PRJNA670310	Wu et al (2021)
28	SRR14458773	C.ryukyuensis	PRJNA670310	Wu et al (2021)
29	SRR14458774	C.ryukyuensis	PRJNA670310	Wu et al (2021)
30	SRR14458775	Mandarin	PRJNA670310	Wu et al (2021)
31	SRR14458776	C.ryukyuensis	PRJNA670310	Wu et al (2021)
32	SRR14458777	C.ryukyuensis	PRJNA670310	Wu et al (2021)
33	SRR14458778	C.ryukyuensis	PRJNA670310	Wu et al (2021)
34	SRR14458779	C.ryukyuensis	PRJNA670310	Wu et al (2021)
35	SRR14458780	C.ryukyuensis	PRJNA670310	Wu et al (2021)
36	SRR14458781	C.ryukyuensis	PRJNA670310	Wu et al (2021)
37	SRR12854171	C.ryukyuensis	PRJNA670310	Wu et al (2021)
38	SRR14458782	C.ryukyuensis	PRJNA670310	Wu et al (2021)
39	SRR14458783	C.ryukyuensis	PRJNA670310	Wu et al (2021)
40	SRR14458784	C.ryukyuensis	PRJNA670310	Wu et al (2021)
41	SRR14458785	Mandarin	PRJNA670310	Wu et al (2021)
42	SRR14458786	C.ryukyuensis	PRJNA670310	Wu et al (2021)
43	SRR14458787	Mandarin	PRJNA670310	Wu et al (2021)
44	SRR14482351	C.ryukyuensis	PRJNA670310	Wu et al (2021)
45	SRR14482352	C.ryukyuensis	PRJNA670310	Wu et al (2021)
46	SRR14482353	C.ryukyuensis	PRJNA670310	Wu et al (2021)
47	SRR14482354	C.ryukyuensis	PRJNA670310	Wu et al (2021)
48	SRR13261962	C.ryukyuensis	PRJNA670310	Wu et al (2021)
49	SRR14482355	C.ryukyuensis	PRJNA670310	Wu et al (2021)
50	SRR14482356	C.ryukyuensis	PRJNA670310	Wu et al (2021)
51	SRR14509909	C.ryukyuensis	PRJNA670310	Wu et al (2021)
52	SRR6188456	Mandarin	PRJNA414519	Wu et al (2018)
53	SRR6188457	Mandarin	PRJNA414519	Wu et al (2018)
54	SRR14509908	Pummelo	PRJNA670310	Wu et al (2021)
55	SRR14509910	Pummelo	PRJNA670310	Wu et al (2021)
56	SRR14509911	Pummelo	PRJNA670310	Wu et al (2021)
57	SRR14509912	Pummelo	PRJNA670310	Wu et al (2021)
58	SRR14509913	Pummelo	PRJNA670310	Wu et al (2021)
59	SRR14424827	C.ryukyuensis	PRJNA670310	Wu et al (2021)
60	SRR14509914	Other	PRJNA670310	Wu et al (2021)
61	SRR14509915	Other	PRJNA670310	Wu et al (2021)
62	SRR14509916	Other	PRJNA670310	Wu et al (2021)
63	SRR14509917	Other	PRJNA670310	Wu et al (2021)
64	SRR6188439	Mandarin	PRJNA414519	Wu et al (2018)
65	SRR6188440	Mandarin	PRJNA414519	Wu et al (2018)
66	SRR6188441	Mandarin	PRJNA414519	Wu et al (2018)
67	SRR6188446	Mandarin	PRJNA414519	Wu et al (2018)
68	SRR6188448	Mandarin	PRJNA414519	Wu et al (2018)
69	SRR1022654	Mandarin	PRJNA225835	Wu et al (2018)
70	SRR14424828	C.ryukyuensis	PRJNA670310	Wu et al (2021)
71	SRR14453875	Mandarin	PRJNA670310	Wu et al (2021)
72	SRR14453876	Mandarin	PRJNA670310	Wu et al (2021)
73	SRR14453877	Mandarin	PRJNA670310	Wu et al (2021)
74	SRR14458766	C.ryukyuensis	PRJNA670310	Wu et al (2021)
75	SRR14460010	Other	PRJNA670310	Wu et al (2021)
76	SRR14460012	Other	PRJNA670310	Wu et al (2021)
77	SRR14460013	Other	PRJNA670310	Wu et al (2021)
78	SRR14460014	Other	PRJNA670310	Wu et al (2021)
79	SRR14460015	Other	PRJNA670310	Wu et al (2021)
80	SRR14460016	Other	PRJNA670310	Wu et al (2021)
81	SRR14424829	C.ryukyuensis	PRJNA670310	Wu et al (2021)
82	SRR14460017	Other	PRJNA670310	Wu et al (2021)
83	SRR14460018	Other	PRJNA670310	Wu et al (2021)
84	SRR14424830	C.ryukyuensis	PRJNA670310	Wu et al (2021)
85	15D	Mandarin	PRJNA320985	Wang et al（2018）
86	DFZS	Mandarin	-	Liu et al (2022)
87	DX-3	Mandarin	PRJNA320985	Wang et al（2018）
88	DX1	Mandarin	PRJNA318855	Wang et al (2018)
89	DX2	Mandarin	PRJNA320985	Wang et al（2018）
90	HJ-L	Mandarin	-	Liu et al (2022)
91	HPJ	Mandarin	PRJNA320985	Wang et al（2018）
92	HZ	Mandarin	PRJNA320985	Wang et al（2018）
93	17M	Mandarin	PRJNA320985	Wang et al（2018）
94	JGA	Mandarin	PRJNA320985	Wang et al（2018）
95	JSG	Mandarin	-	Liu et al (2022)
96	JYJ	Mandarin	PRJNA320985	Wang et al（2018）
97	JYY	Mandarin	PRJNA320985	Wang et al（2018）
98	LYJ	Mandarin	PRJNA320985	Wang et al（2018）
99	MLTJ	Mandarin	PRJNA320985	Wang et al（2018）
100	MSJ	Mandarin	PRJNA320985	Wang et al（2018）
101	18H	Mandarin	PRJNA320985	Wang et al（2018）
102	NJ	Mandarin	PRJNA320985	Wang et al（2018）
103	ORI	Hybrid	PRJNA320985	Wang et al（2018）
104	PoWT-1	Mandarin	-	Liu et al (2022)
105	PoWT-2	Mandarin	-	Liu et al (2022)
106	QTJ	Mandarin	PRJNA320985	Wang et al（2018）
107	RT	Mandarin	PRJNA320985	Wang et al（2018）
108	SJ	Mandarin	PRJNA320985	Wang et al（2018）
109	20H	Mandarin	PRJNA320985	Wang et al（2018）
110	SPG	Mandarin	PRJNA320985	Wang et al（2018）
111	STJ	Mandarin	PRJNA320985	Wang et al（2018）
112	WLK	Hybrid	PRJNA320985	Wang et al（2018）
113	WLM	Mandarin	PRJNA225964	Wang et al（2018）
114	YJNJ	Mandarin	PRJNA320985	Wang et al（2018）
115	8L	Mandarin	PRJNA320985	Wang et al（2018）
116	YSJ	Mandarin	PRJNA320985	Wang et al（2018）
117	ZHJ	Mandarin	PRJNA320985	Wang et al（2018）
118	m2	Mandarin	PRJNA320985	Wang et al（2018）
119	m3	Mandarin	PRJNA320985	Wang et al（2018）
120	s2018-10-L	Mandarin	PRJNA320985	Huang et al（2023）
121	s2018-11-L	Mandarin	PRJNA320985	Huang et al（2023）
122	BTJ	Mandarin	PRJNA320985	Wang et al（2018）
123	CSNJ	Mandarin	PRJNA320985	Wang et al（2018）
124	CYY	Mandarin	PRJNA320985	Wang et al（2018）
125	CZG	Mandarin	PRJNA320985	Wang et al（2018）
126	19P	Mandarin	PRJNA320985	Wang et al（2018）
127	LXPG	Mandarin	-	Liu et al (2022)
128	PTPG	Mandarin	-	Liu et al (2022)
129	QJPG	Mandarin	-	Liu et al (2022)
130	QYWHPG	Mandarin	-	Liu et al (2022)
131	TTPG	Mandarin	-	Liu et al (2022)
132	WHPG	Mandarin	PRJNA320985	Wang et al（2018）
133	XXWHPG	Mandarin	-	Liu et al (2022)
134	YXWL	Mandarin	-	Liu et al (2022)
135	NJYPS	Pummelo	PRJNA318855	Huang et al（2023）
136	10Z	Pummelo	PRJNA318855	Wang et al（2017）
137	2011-HH-07	Pummelo	PRJNA318855	Huang et al（2023）
138	2011-HH-08	Pummelo	PRJNA318855	Huang et al（2023）
139	2011-LZ-02	Pummelo	PRJNA318855	Huang et al（2023）
140	2011-LZ-05	Pummelo	PRJNA318855	Huang et al（2023）
141	2011-NN-01	Pummelo	PRJNA318855	Huang et al（2023）
142	2011-RL-09	Pummelo	PRJNA318855	Huang et al（2023）
143	2011-ZJ-02	Pummelo	PRJNA318855	Huang et al（2023）
144	2013-CS-02	Pummelo	PRJNA318855	Huang et al（2023）
145	2013-CS-04	Pummelo	PRJNA318855	Huang et al（2023）
146	2013-CS-05	Pummelo	PRJNA318855	Huang et al（2023）
147	2011-AJH	Pummelo	PRJNA318855	Huang et al（2023）
148	28H	Pummelo	PRJNA318855	Wang et al（2017）
149	BSY	Pummelo	PRJNA318855	Huang et al（2023）
150	CHP	Pummelo	PRJNA318855	Wang et al（2017）
151	CMJ	Pummelo	PRJNA318855	Huang et al（2023）
152	CQ-016	Pummelo	PRJNA318855	Wang et al（2017）
153	CQ-07	Pummelo	PRJNA318855	Huang et al（2023）
154	Cmi	Other	-	Liu et al (2022)
155	FJ-01	Pummelo	PRJNA318855	Huang et al（2023）
156	FJ-04	Pummelo	PRJNA318855	Huang et al（2023）
157	G12	Pummelo	PRJNA318855	Huang et al（2023）
158	2011-BS-02	Pummelo	PRJNA318855	Huang et al（2023）
159	G14	Pummelo	PRJNA318855	Huang et al（2023）
160	G17	Pummelo	PRJNA318855	Huang et al（2023）
161	G2	Pummelo	PRJNA318855	Huang et al（2023）
162	G21	Pummelo	PRJNA318855	Huang et al（2023）
163	G28	Pummelo	PRJNA318855	Huang et al（2023）
164	G31	Pummelo	PRJNA318855	Huang et al（2023）
165	G5	Pummelo	PRJNA318855	Huang et al（2023）
166	G7	Pummelo	PRJNA318855	Huang et al（2023）
167	G9	Pummelo	PRJNA318855	Huang et al（2023）
168	GBY	Pummelo	PRJNA318855	Wang et al（2017）
169	2011-FD-02	Pummelo	PRJNA318855	Huang et al（2023）
170	GL-01	Pummelo	PRJNA318855	Wang et al（2017）
171	GN-02	Pummelo	PRJNA318855	Huang et al（2023）
172	HB-01	Pummelo	PRJNA318855	Huang et al（2023）
173	HB-03	Pummelo	PRJNA318855	Huang et al（2023）
174	HH	Citrus hongheensis	PRJNA318855	Huang et al（2023）
175	HNHY	Pummelo	PRJNA318855	Huang et al（2023）
176	ID1	Pummelo	PRJNA318855	Huang et al（2023）
177	JA-02	Pummelo	PRJNA318855	Wang et al（2017）
178	MZ-06	Pummelo	PRJNA318855	Huang et al（2023）
179	2011-GX-01	Pummelo	PRJNA318855	Huang et al（2023）
180	PK	Other	-	Liu et al (2022)
181	Q-04	Pummelo	PRJNA318855	Wang et al（2017）
182	QZ-03	Pummelo	PRJNA318855	Huang et al（2023）
183	RL-06	Pummelo	PRJNA318855	Wang et al（2017）
184	RL-17	Pummelo	PRJNA318855	Huang et al（2023）
185	RL-19	Pummelo	PRJNA318855	Huang et al（2023）
186	SR3-2	Pummelo	PRJNA318855	Wang et al（2017）
187	SYBS	Pummelo	PRJNA318855	Huang et al（2023）
188	SYPS	Pummelo	PRJNA318855	Huang et al（2023）
189	WBY	Pummelo	PRJNA318855	Wang et al（2017）
190	2011-GZ-01	Pummelo	PRJNA318855	Huang et al（2023）
191	XGF	Pummelo	PRJNA318855	Huang et al（2023）
192	XMY	Pummelo	PRJNA318855	Huang et al（2023）
193	p2	Pummelo	PRJNA86123	Wang et al（2017）
194	p3	Pummelo	PRJNA86123	Wang et al（2017）
195	s12	Pummelo	PRJNA318855	Huang et al（2023）
196	s17	Pummelo	PRJNA318855	Huang et al（2023）
197	s19	Pummelo	PRJNA318855	Huang et al（2023）
198	s20	Pummelo	PRJNA318855	Huang et al（2023）
199	s21	Pummelo	PRJNA318855	Huang et al（2023）
200	s22	Pummelo	PRJNA318855	Huang et al（2023）
201	2011-GZ-04	Pummelo	PRJNA318855	Huang et al（2023）
202	s24	Pummelo	PRJNA318855	Huang et al（2023）
203	s25	Pummelo	PRJNA318855	Huang et al（2023）
204	s26	Pummelo	PRJNA318855	Huang et al（2023）
205	s27	Pummelo	PRJNA318855	Huang et al（2023）
206	s28	Pummelo	PRJNA318855	Huang et al（2023）
207	s29	Pummelo	PRJNA318855	Huang et al（2023）
208	s32	Pummelo	PRJNA318855	Huang et al（2023）
209	s33	Pummelo	PRJNA318855	Huang et al（2023）
210	s35	Pummelo	PRJNA318855	Huang et al（2023）
211	s36	Pummelo	PRJNA318855	Huang et al（2023）
212	2011-HH-02	Pummelo	PRJNA318855	Huang et al（2023）
213	s40	Pummelo	PRJNA318855	Huang et al（2023）
214	s41	Pummelo	PRJNA318855	Huang et al（2023）
215	s44	Pummelo	PRJNA318855	Huang et al（2023）
216	s51	Pummelo	PRJNA318855	Huang et al（2023）
217	s53	Pummelo	PRJNA318855	Huang et al（2023）
218	s54	Pummelo	PRJNA318855	Huang et al（2023）
219	s57	Pummelo	PRJNA318855	Huang et al（2023）
220	s9	Pummelo	PRJNA318855	Huang et al（2023）
221	xx-01	Pummelo	PRJNA318855	Huang et al（2023）
222	xx-02	pummelo	PRJNA318855	Huang et al（2023）
223	2011-HH-03	Pummelo	PRJNA318855	Huang et al（2023）
224	xx-04	pummelo	PRJNA318855	Huang et al（2023）
225	14J	Grapefruit	PRJNA321100	Wang et al（2017）
226	Flame	Grapefruit	PRJNA321100	Wang et al（2017）
227	Ruby	Grapefruit	PRJNA321100	Wang et al（2017）
228	CSHY	Sour orange	-	Liu et al (2022)
229	DD	Sour orange	PRJNA321100	Wang et al（2017）
230	DFL	Sour orange	PRJNA783064	Huang et al（2023）
231	DGTC	Sour orange	-	Liu et al (2022)
232	GDSC	Sour orange	-	Liu et al (2022)
233	GTC	Sour orange	-	Liu et al (2022)
234	GXSC	Sour orange	-	Liu et al (2022)
235	HBLT	Sour orange	-	Liu et al (2022)
236	HC	Sour orange	-	Liu et al (2022)
237	ANJ	Sour orange	-	Liu et al (2022)
238	HNSC-2	Sour orange	-	Liu et al (2022)
239	HNSC8	Sour orange	-	Liu et al (2022)
240	HP	Sour orange	-	Liu et al (2022)
241	HPSC	Sour orange	-	Liu et al (2022)
242	HY	Pummelo	PRJNA318855	Huang et al（2023）
243	HY017	Sour orange	-	Liu et al (2022)
244	HYDD	Sour orange	-	Liu et al (2022)
245	HYMJX	Sour orange	-	Liu et al (2022)
246	HYSSX	Sour orange	-	Liu et al (2022)
247	HYZGS	Sour orange	-	Liu et al (2022)
248	Aur	Sour orange	PRJNA321100	Wang et al（2017）
249	HZL	Sour orange	-	Liu et al (2022)
250	JJDD	Sour orange	-	Liu et al (2022)
251	JJSC	Sour orange	-	Liu et al (2022)
252	KYC	Sour orange	-	Liu et al (2022)
253	LHE	Sour orange	-	Liu et al (2022)
254	LSC3	Sour orange	-	Liu et al (2022)
255	LSC4	Sour orange	-	Liu et al (2022)
256	LSK	Sour orange	-	Liu et al (2022)
257	MLG	Sour orange	-	Liu et al (2022)
258	MORSC	Sour orange	-	Liu et al (2022)
259	BG	Sour orange	PRJNA783064	Huang et al（2023）
260	QLJ	Sour orange	-	Liu et al (2022)
261	SCHNC-2	Sour orange	-	Liu et al (2022)
262	SCPS	Sour orange	-	Liu et al (2022)
263	SCPS2	Sour orange	-	Liu et al (2022)
264	SCSC	Sour orange	PRJNA321100	Wang et al（2017）
265	SCSS	Sour orange	-	Liu et al (2022)
266	SCT	Sour orange	-	Liu et al (2022)
267	SCTT1	Sour orange	-	Liu et al (2022)
268	SCbS1	Sour orange	-	Liu et al (2022)
269	SCbS2	Sour orange	-	Liu et al (2022)
270	BH	Sour orange	PRJNA783064	Huang et al（2023）
271	SSH	Sour orange	-	Liu et al (2022)
272	SSO	Sour orange	-	Liu et al (2022)
273	TJH1	Sour orange	-	Liu et al (2022)
274	WMC	Sour orange	-	Liu et al (2022)
275	XCSC	Sour orange	-	Liu et al (2022)
276	XGCC	Sour orange	-	Liu et al (2022)
277	XGHJ	Sour orange	-	Liu et al (2022)
278	XGSC	Sour orange	-	Liu et al (2022)
279	XGSH	Sour orange	-	Liu et al (2022)
280	XGTC	Sour orange	-	Liu et al (2022)
281	BXI	Sour orange	PRJNA783064	Huang et al（2023）
282	XGXC	Sour orange	-	Liu et al (2022)
283	XHC	Sour orange	-	Liu et al (2022)
284	XYSC	Sour orange	-	Liu et al (2022)
285	YDL	Sour orange	-	Liu et al (2022)
286	YJ	Sour orange	-	Liu et al (2022)
287	YJXC	Sour orange	-	Liu et al (2022)
288	YZL	Sour orange	-	Liu et al (2022)
289	ZGSC	Sour orange	-	Liu et al (2022)
290	ZL	Sour orange	-	Liu et al (2022)
291	ZLH	Sour orange	-	Liu et al (2022)
292	CBSC	Sour orange	PRJNA321100	Wang et al（2017）
293	ZXDD	Sour orange	-	Liu et al (2022)
294	s2019-21-L	Sour orange	-	Liu et al (2022)
295	CCSC	Sour orange	-	Liu et al (2022)
296	CHG	Sour orange	PRJNA783064	Huang et al（2023）
297	BTC-REN5-SWO	Sweet orange	PRJNA321100	Wang et al（2021）
298	EarlyMaturingNO	Sweet orange	PRJNA321100	Wang et al（2021）
299	FengjieNO	Sweet orange	PRJNA321100	Wang et al（2021）
300	FengwanNO	Sweet orange	PRJNA321100	Wang et al（2021）
301	Frost-SWO	Sweet orange	PRJNA321100	Wang et al（2021）
302	Jincheng-Kaichen72.1-SWO	Sweet orange	PRJNA321100	Wang et al（2021）
303	Jincheng-YiyuanNo.3.2-SWO	Sweet orange	PRJNA321100	Wang et al（2021）
304	MoritaNO	Sweet orange	PRJNA321100	Wang et al（2021）
305	NavelateNO	Sweet orange	PRJNA321100	Wang et al（2021）
306	Olinda-SWO	Sweet orange	PRJNA321100	Wang et al（2021）
307	QiujinNO	Sweet orange	PRJNA321100	Wang et al（2021）
308	BloodO-Moro-SWO	Sweet orange	PRJNA321100	Wang et al（2021）
309	SO1	Sweet orange	PRJNA321100	Wang et al（2017）
310	SWO-HumidityTolerance-SWO	Sweet orange	PRJNA321100	Wang et al（2021）
311	SWO-PearShapedNo.2-SWO	Sweet orange	PRJNA321100	Wang et al（2021）
312	Sheldon-SWO	Sweet orange	PRJNA321100	Wang et al（2021）
313	TunisiaNO	Sweet orange	PRJNA321100	Wang et al（2021）
314	Valencia-Midknight-SWO	Sweet orange	PRJNA321100	Wang et al（2021）
315	Valencia-RohdeRed-SWO	Sweet orange	PRJNA321100	Wang et al（2021）
316	Valencia-ZWJ-SWO	Sweet orange	PRJNA321100	Wang et al（2021）
317	Xuegan-haSeedless-SWO	Sweet orange	PRJNA321100	Wang et al（2021）
318	Yiyuan161-SWO	Sweet orange	PRJNA321100	Wang et al（2021）
319	BloodO-TaroccoStingless-SWO	Sweet orange	PRJNA321100	Wang et al（2021）
320	Yoshida-SWO	Sweet orange	PRJNA321100	Wang et al（2021）
321	T1NO	Sweet orange	PRJNA321100	Wang et al（2021）
322	Campbell-SWO	Sweet orange	PRJNA321100	Wang et al（2021）
323	Carter-SWO	Sweet orange	PRJNA321100	Wang et al（2021）
324	Chesterle-SWO	Sweet orange	PRJNA321100	Wang et al（2021）
325	Dahong-seedless-SWO	Sweet orange	PRJNA321100	Wang et al（2021）
326	DashandaoNO	Sweet orange	PRJNA321100	Wang et al（2021）
327	Delta-SWO	Sweet orange	PRJNA321100	Wang et al（2021）
328	ML	Lemon	PRJNA320023	Wang et al（2017）
329	m1	Citrus mangshanensis	PRJNA783064	Huang et al（2023）
330	SM	Hybrid	PRJNA320985	Wang et al（2018）
1. Wang, X. et al. Genomic analyses of primitive, wild and cultivated citrus provide insights into asexual reproduction. Nature genetics 49, 765 (2017).
2. Wang, L. et al. Genome of wild mandarin and domestication history of mandarin. Molecular Plant 11, 1024-1037 (2018).
3. Wang L, et al. Somatic variations led to the selection of acidic and acidless orange cultivars. Nature Plants 7,954-965 (2021).
4. Huang, Y. et al.Pan-genome analysis provides insight into the evolution of the orange subfamily and a key gene for citric acid accumulation in citrus fruits. Nature genetics (2023).
5. Wu et al. Diversification of mandarin citrus by hybrid speciation and apomixis. Nature communications 12, 4377 (2021).
6. Liu, H. et al. Citrus Pan-Genome to Breeding Database (CPBD): A comprehensive genome database for citrus breeding. Molecule Plant. 15(10):1503-1505 (2022).

## Sheet: Supplementary Table 8
Supplementary Table 8. Citrus accessions used to assess the extent of their relatedness to Satsuma mandarin.
Sample name	Sample ID	ID used in Fig. 4	Species
BDG	BDG.1	26	mandarin
HNBDG	BDG.2	29	mandarin
A2	Hyb.1	20	hybrids
AY27	Hyb.2	101	hybrids
AY46	Hyb.3	104	hybrids
KLJ	Hyb.4	27	hybrids
BZH	Hyb.5	62	hybrids
CJ	Hyb.6	54	hybrids
DJBDZ	Hyb.7	40	hybrids
NX	Hyb.8	15	hybrids
ZJT5	Hyb.9	59	hybrids
YXC	Hyb.10	74	hybrids
HSG	Hyb.11	147	hybrids
HongMR	Hyb.12	53	hybrids
HuangMR	Hyb.13	92	hybrids
JZX	Hyb.14	25	hybrids
KYM	Hyb.15	47	hybrids
KZJ50	Hyb.16	18	hybrids
LH	Hyb.17	28	hybrids
LHX	Hyb.18	103	hybrids
MG	Hyb.19	230	hybrids
MRJ	Hyb.20	45	hybrids
MRX	Hyb.21	43	hybrids
QF	Hyb.22	35	hybrids
QJ	Hyb.23	16	hybrids
TC	Hyb.25	56	hybrids
TJY	Hyb.26	19	hybrids
TX	Hyb.27	14	hybrids
WM3	Hyb.28	21	hybrids
XJ55	Hyb.29	44	hybrids
XNZG	Hyb.30	22	hybrids
XYG	Hyb.31	17	hybrids
XYH	Hyb.32	58	hybrids
XZX	Hyb.33	24	hybrids
SRR1023619	JapMd.1	171	mandarin
SRR1023625	JapMd.2	86	mandarin
SRR1023626	JapMd.3	84	mandarin
SRR12854171	JapMd.4	263	mandarin
SRR13261962	JapMd.5	262	mandarin
SRR14424827	JapMd.6	216	mandarin
SRR14424828	JapMd.7	221	mandarin
SRR14424829	JapMd.8	209	mandarin
SRR14424830	JapMd.9	205	mandarin
SRR14424831	JapMd.10	203	mandarin
SRR14424832	JapMd.11	202	mandarin
SRR14424833	JapMd.12	199	mandarin
SRR14453873	JapMd.13	94	mandarin
SRR14453874	JapMd.14	50	mandarin
SRR14453878	JapMd.15	52	mandarin
SRR14453879	JapMd.16	107	mandarin
SRR14453880	JapMd.17	102	mandarin
SRR14458759	JapMd.18	89	mandarin
SRR14458760	JapMd.19	111	mandarin
SRR14458761	JapMd.20	154	mandarin
SRR14458762	JapMd.21	156	mandarin
SRR14458763	JapMd.22	155	mandarin
SRR14458764	JapMd.23	119	mandarin
SRR14458765	JapMd.24	105	mandarin
SRR14458767	JapMd.25	114	mandarin
SRR14458768	JapMd.26	138	mandarin
SRR14458769	JapMd.27	115	mandarin
SRR14458770	JapMd.28	87	mandarin
SRR14458771	JapMd.29	137	mandarin
SRR14458772	JapMd.30	136	mandarin
SRR14458773	JapMd.31	143	mandarin
SRR14458774	JapMd.32	135	mandarin
SRR14458775	JapMd.33	148	mandarin
SRR14458776	JapMd.34	144	mandarin
SRR14458777	JapMd.35	140	mandarin
SRR14458778	JapMd.36	132	mandarin
SRR14458779	JapMd.37	153	mandarin
SRR14458780	JapMd.38	151	mandarin
SRR14458781	JapMd.39	157	mandarin
SRR14458782	JapMd.40	152	mandarin
SRR14458783	JapMd.41	91	mandarin
SRR14458784	JapMd.42	98	mandarin
SRR14458785	JapMd.43	118	mandarin
SRR14458786	JapMd.44	149	mandarin
SRR14458787	JapMd.45	116	mandarin
SRR14482351	JapMd.46	261	mandarin
SRR14482352	JapMd.47	267	mandarin
SRR14482353	JapMd.48	268	mandarin
SRR14482354	JapMd.49	282	mandarin
SRR14482355	JapMd.50	271	mandarin
SRR14482356	JapMd.51	273	mandarin
SRR14509909	JapMd.52	292	mandarin
SRR6188456	JapMd.53	33	mandarin
SRR6188457	JapMd.54	204	mandarin
SRR14509908	JapMd.55	288	mandarin
SRR14509910	JapMd.56	211	mandarin
SRR14509911	JapMd.57	64	mandarin
SRR14509912	JapMd.58	130	mandarin
SRR14509913	JapMd.59	150	mandarin
SRR14509914	JapMd.60	145	mandarin
SRR14509915	JapMd.61	134	mandarin
SRR14509916	JapMd.62	180	mandarin
SRR14509917	JapMd.63	146	mandarin
SRR6188439	JapMd.64	108	mandarin
SRR6188440	JapMd.65	99	mandarin
SRR6188441	JapMd.66	61	mandarin
SRR14460018	JapMd.67	186	mandarin
SRR6188448	JapMd.68	55	mandarin
SRR1022654	JapMd.69	121	mandarin
SRR14453875	JapMd.70	30	mandarin
SRR14453876	JapMd.71	31	mandarin
SRR14453877	JapMd.72	32	mandarin
SRR14458766	JapMd.73	207	mandarin
SRR14460010	JapMd.74	299	mandarin
SRR14460012	JapMd.75	294	mandarin
SRR14460013	JapMd.76	142	mandarin
SRR14460014	JapMd.77	279	mandarin
SRR14460015	JapMd.78	212	mandarin
SRR14460016	JapMd.79	125	mandarin
SRR14460017	JapMd.80	189	mandarin
15D	Md.1	133	mandarin
17M	Md.2	185	mandarin
18H	Md.3	49	mandarin
20H	Md.4	60	mandarin
8L	Md.5	217	mandarin
BTJ	Md.6	117	mandarin
CSNJ	Md.7	120	mandarin
CYY	Md.8	126	mandarin
CZG	Md.9	85	mandarin
s2018-10-L	Md.10	159	mandarin
DX-3	Md.11	124	mandarin
DX1	Md.12	76	mandarin
DX2	Md.13	128	mandarin
HJ-L	Md.14	57	mandarin
s2018-11-L	Md.15	160	mandarin
HPJ	Md.16	77	mandarin
HYG	Md.17	48	mandarin
HZ	Md.18	73	mandarin
JG	Md.19	100	mandarin
JGA	Md.20	75	mandarin
JSG	Md.21	164	mandarin
JYJ	Md.22	184	mandarin
JYY	Md.23	95	mandarin
MJ	Md.24	51	mandarin
KXG	Md.25	122	mandarin
LYJ	Md.26	81	mandarin
MLTJ	Md.27	78	mandarin
MSJ	Md.28	79	mandarin
MTH	Md.29	46	mandarin
NJ	Md.30	68	mandarin
ORI	Md.31	131	mandarin
PW	Md.32	65	mandarin
PoWT-1	Md.33	63	mandarin
PoWT-2	Md.34	67	mandarin
QTJ	Md.35	90	mandarin
RJ	Md.36	23	mandarin
RT	Md.37	93	mandarin
SG	Md.38	88	mandarin
SJ	Md.39	113	mandarin
SPG	Md.40	106	mandarin
STJ	Md.41	129	mandarin
WHZJ	Md.42	37	mandarin
WLK	Md.43	127	mandarin
WLM	Md.44	96	mandarin
XB1	Md.45	41	mandarin
XB2	Md.46	42	mandarin
XB3	Md.47	39	mandarin
XB4	Md.48	38	mandarin
YJNJ	Md.49	112	mandarin
m3	Md.50	34	mandarin
YSJ	Md.51	83	mandarin
ZHJ	Md.52	82	mandarin
ZJ	Md.53	36	mandarin
king	Md.54	72	mandarin
m2	Md.55	110	mandarin
19P	PG.1	206	mandarin
LXPG	PG.2	169	mandarin
PTPG	PG.3	176	mandarin
QJPG	PG.4	162	mandarin
QYWHPG	PG.5	165	mandarin
TTPG	PG.6	183	mandarin
WHPG	PG.7	158	mandarin
XXWHPG	PG.8	174	mandarin
YXWL	PG.9	177	mandarin
10Z	Pm.1	309	pummelo
2011-AJH	Pm.2	307	pummelo
2011-BS-02	Pm.3	313	pummelo
2011-FD-02	Pm.4	371	pummelo
2011-GX-01	Pm.5	322	pummelo
2011-GZ-01	Pm.6	381	pummelo
2011-GZ-04	Pm.7	316	pummelo
2011-HH-02	Pm.8	323	pummelo
2011-HH-03	Pm.9	325	pummelo
2011-HH-07	Pm.10	311	pummelo
2011-HH-08	Pm.11	304	pummelo
2011-LZ-02	Pm.12	364	pummelo
2011-LZ-05	Pm.13	380	pummelo
2011-NN-01	Pm.14	343	pummelo
2011-RL-09	Pm.15	377	pummelo
2011-ZJ-02	Pm.16	368	pummelo
2013-CS-02	Pm.17	296	pummelo
2013-CS-04	Pm.18	360	pummelo
2013-CS-05	Pm.19	328	pummelo
28H	Pm.20	319	pummelo
BSY	Pm.21	318	pummelo
CHP	Pm.22	345	pummelo
CMJ	Pm.23	305	pummelo
CQ-016	Pm.24	349	pummelo
CQ-07	Pm.25	352	pummelo
Cmi	Pm.26	293	pummelo
FJ-01	Pm.27	341	pummelo
FJ-04	Pm.28	337	pummelo
G12	Pm.29	320	pummelo
G14	Pm.30	335	pummelo
G17	Pm.31	315	pummelo
G2	Pm.32	356	pummelo
G21	Pm.33	372	pummelo
G28	Pm.34	365	pummelo
G31	Pm.35	327	pummelo
G5	Pm.36	357	pummelo
G7	Pm.37	308	pummelo
G9	Pm.38	347	pummelo
GBY	Pm.39	331	pummelo
GL-01	Pm.40	344	pummelo
GN-02	Pm.41	378	pummelo
HB-01	Pm.42	359	pummelo
HB-03	Pm.43	332	pummelo
HH	Pm.44	295	pummelo
HNHY	Pm.45	338	pummelo
ID1	Pm.46	342	pummelo
JA-02	Pm.47	330	pummelo
MZ-06	Pm.48	333	pummelo
NJYPS	Pm.49	324	pummelo
PK	Pm.50	201	pummelo
Q-04	Pm.51	346	pummelo
QZ-03	Pm.52	385	pummelo
RL-06	Pm.53	329	pummelo
RL-17	Pm.54	334	pummelo
RL-19	Pm.55	358	pummelo
SR3-2	Pm.56	306	pummelo
SYBS	Pm.57	310	pummelo
SYPS	Pm.58	370	pummelo
WBY	Pm.59	312	pummelo
XGF	Pm.60	303	pummelo
XMY	Pm.61	298	pummelo
p2	Pm.62	321	pummelo
p3	Pm.63	314	pummelo
s12	Pm.64	336	pummelo
s17	Pm.65	339	pummelo
s19	Pm.66	375	pummelo
s20	Pm.67	379	pummelo
s21	Pm.68	374	pummelo
s22	Pm.69	348	pummelo
s24	Pm.70	340	pummelo
s25	Pm.71	351	pummelo
s26	Pm.72	353	pummelo
s27	Pm.73	366	pummelo
s28	Pm.74	382	pummelo
s29	Pm.75	387	pummelo
s32	Pm.76	350	pummelo
s33	Pm.77	367	pummelo
s35	Pm.78	369	pummelo
s36	Pm.79	384	pummelo
s40	Pm.80	376	pummelo
s41	Pm.81	354	pummelo
s44	Pm.82	389	pummelo
s51	Pm.83	386	pummelo
s53	Pm.84	388	pummelo
s54	Pm.85	361	pummelo
s57	Pm.86	362	pummelo
s9	Pm.87	355	pummelo
xx-01	Pm.88	373	pummelo
xx-02	Pm.89	317	pummelo
xx-04	Pm.90	326	pummelo
14J	PTY.1	291	grapefruit
Flame	PTY.2	301	grapefruit
Ruby	PTY.3	302	grapefruit
2021011	SSO.1	213	sour orange
ANJ	SSO.2	163	sour orange
Aur	SSO.3	290	sour orange
BG	SSO.4	283	sour orange
BH	SSO.5	168	sour orange
BXI	SSO.6	285	sour orange
CBSC	SSO.7	192	sour orange
CCSC	SSO.8	141	sour orange
CHG	SSO.9	214	sour orange
CSHY	SSO.10	264	sour orange
DD	SSO.11	363	sour orange
DFL	SSO.12	280	sour orange
DGTC	SSO.13	215	sour orange
GDSC	SSO.14	123	sour orange
GP	SSO.15	80	sour orange
GTC	SSO.16	208	sour orange
GXSC	SSO.17	224	sour orange
HBLT	SSO.18	276	sour orange
HC	SSO.19	246	sour orange
HNSC-2	SSO.20	179	sour orange
HNSC8	SSO.21	226	sour orange
HP	SSO.22	187	sour orange
HPSC	SSO.23	175	sour orange
HY	SSO.24	227	sour orange
HY017	SSO.25	269	sour orange
HYDD	SSO.26	274	sour orange
HYMJX	SSO.27	109	sour orange
HYSSX	SSO.28	266	sour orange
HYZGS	SSO.29	225	sour orange
HZL	SSO.30	167	sour orange
JJDD	SSO.31	275	sour orange
JJSC	SSO.32	270	sour orange
KYC	SSO.33	161	sour orange
LHE	SSO.34	229	sour orange
LSC3	SSO.35	198	sour orange
LSC4	SSO.36	194	sour orange
LSK	SSO.37	277	sour orange
MLG	SSO.38	278	sour orange
MORSC	SSO.39	220	sour orange
QLJ	SSO.40	300	sour orange
SCHNC-2	SSO.41	188	sour orange
SCPS	SSO.42	195	sour orange
SCPS2	SSO.43	193	sour orange
SCSC	SSO.44	289	sour orange
SCSS	SSO.45	172	sour orange
SCT	SSO.46	191	sour orange
SCTT1	SSO.47	190	sour orange
SCbS1	SSO.48	196	sour orange
SCbS2	SSO.49	197	sour orange
SSH	SSO.50	181	sour orange
SSO	SSO.51	286	sour orange
TJH1	SSO.52	182	sour orange
WMC	SSO.53	200	sour orange
XCSC	SSO.54	223	sour orange
XGCC	SSO.55	219	sour orange
XGHJ	SSO.56	66	sour orange
XGSC	SSO.57	218	sour orange
XGSH	SSO.58	173	sour orange
XGTC	SSO.59	210	sour orange
XGXC	SSO.60	70	sour orange
XHC	SSO.61	71	sour orange
XYSC	SSO.62	287	sour orange
YDL	SSO.63	284	sour orange
YJ	SSO.64	166	sour orange
YJXC	SSO.65	97	sour orange
YZL	SSO.66	297	sour orange
ZGSC-2	SSO.67	139	sour orange
ZL	SSO.68	69	sour orange
ZLH	SSO.69	178	sour orange
ZXDD	SSO.70	281	sour orange
s2019-21-L	SSO.71	222	sour orange
BTC-REN5-SWO	SWO.1	237	sweet orange
BloodO-Moro-SWO	SWO.2	253	sweet orange
BloodO-TaroccoStingless-SWO	SWO.3	238	sweet orange
Campbell-SWO	SWO.4	257	sweet orange
Carter-SWO	SWO.5	256	sweet orange
Chesterle-SWO	SWO.6	242	sweet orange
Dahong-seedless-SWO	SWO.7	244	sweet orange
DashandaoNO	SWO.8	239	sweet orange
Delta-SWO	SWO.9	231	sweet orange
EarlyMaturingNO	SWO.10	236	sweet orange
FengjieNO	SWO.11	248	sweet orange
FengwanNO	SWO.12	232	sweet orange
Frost-SWO	SWO.13	228	sweet orange
Jincheng-Kaichen72.1-SWO	SWO.14	245	sweet orange
Jincheng-YiyuanNo.3.2-SWO	SWO.15	234	sweet orange
MoritaNO	SWO.16	249	sweet orange
NavelateNO	SWO.17	258	sweet orange
Olinda-SWO	SWO.18	241	sweet orange
QiujinNO	SWO.19	233	sweet orange
SO1	SWO.20	265	sweet orange
SWO-HumidityTolerance-SWO	SWO.21	252	sweet orange
SWO-PearShapedNo.2-SWO	SWO.22	240	sweet orange
Sheldon-SWO	SWO.23	255	sweet orange
TunisiaNO	SWO.24	254	sweet orange
Valencia-Midknight-SWO	SWO.25	243	sweet orange
Valencia-RohdeRed-SWO	SWO.26	259	sweet orange
Valencia-ZWJ-SWO	SWO.27	250	sweet orange
Xuegan-haSeedless-SWO	SWO.28	251	sweet orange
Yiyuan161-SWO	SWO.29	235	sweet orange
Yoshida-SWO	SWO.30	260	sweet orange
T1NO	SWO.31	247	sweet orange
LHJ	Un.1	170	unknown
ML	Un.2	383	unknown
m1	Un.3	272	unknown
LXTZ	WZMG.1	10	Satsuma mandarin
NG4	WZMG.2	5	Satsuma mandarin
NH	WZMG.3	7	Satsuma mandarin
NHWZMG	WZMG.4	9	Satsuma mandarin
WZ	WZMG.5	11	Satsuma mandarin
XJ	WZMG.6	3	Satsuma mandarin
ZXTZ	WZMG.7	6	Satsuma mandarin
illumina	WZMG.8	1	Satsuma mandarin
SXH	WZMG.9	4	Satsuma mandarin
FZM	WZMG.10	8	Satsuma mandarin
FZS	WZMG.11	2	Satsuma mandarin
DFZS	WZMG.12	12	Satsuma mandarin
YL	WZMG.13	13	Satsuma mandarin

## Sheet: Supplementary Table 9
Supplementary Table 9. Kinship matrix among Satsuma mandarin, mandarins, pummelos, sour oranges and other Citrus hybrids.
Recipient	WZMG.8	WZMG.11	WZMG.6	WZMG.9	WZMG.2	WZMG.7	WZMG.3	WZMG.10	WZMG.4	WZMG.1	WZMG.5	WZMG.12	WZMG.13	Hyb.27	Hyb.8	Hyb.23	Hyb.31	Hyb.16	Hyb.26	Hyb.1	Hyb.28	Hyb.30	Md.36	Hyb.33	Hyb.14	BDG.1	Hyb.4	Hyb.17	BDG.2	JapMd.70	JapMd.71	JapMd.72	JapMd.53	Md.50	Hyb.22	Md.53	Md.42	Md.48	Md.47	Hyb.7	Md.45	Md.46	Hyb.21	Hyb.29	Hyb.20	Md.29	Hyb.15	Md.17	Md.3
WZMG.13	3700	3700	3700	3700	3700	3700	3700	3700	3700	3700	3700	3700	3700	3696.73	3644.75	3640.27	3635.14	3632.68	3630.51	3629.23	3622.95	3622.47	3621.4	3605.4	3602.49	3599.7	3599.08	3599.06	3597.34	3596.89	3588.11	3582.97	3579	3566.56	3535.34	3526.57	3526.15	3519.01	3516.59	3514.36	3513.98	3512.93	3496.15	3480.5	3474.58	3473.87	3465.77	3463.61	3461.47
WZMG.12	3700	3700	3700	3700	3700	3700	3700	3700	3700	3700	3700	3700	3700	3677.22	3633.97	3626.01	3603.97	3612.27	3610.76	3608.68	3601.64	3607.06	3582.94	3593.18	3588.3	3577.03	3577.48	3590.86	3581.5	3579.68	3575.05	3564.86	3562.04	3570.21	3521	3494.28	3494.6	3492.45	3488.11	3494.45	3487.55	3490.19	3481.69	3471.98	3465.45	3461.32	3477.96	3463.51	3453.45
WZMG.11	3700	3700	3700	3700	3700	3700	3700	3700	3700	3700	3700	3700	3700	3700	3645.93	3640.61	3642.39	3642.58	3630.4	3655.66	3620.92	3624.81	3615.94	3609.11	3602.94	3596.8	3609.01	3604.95	3605.44	3602.15	3597.09	3585.94	3598.52	3592.28	3532.52	3522.7	3522.32	3513.63	3509.35	3513.24	3509.56	3511.17	3489.74	3485.07	3470.73	3476.52	3467.26	3465.84	3453.88
WZMG.10	3700	3700	3700	3700	3700	3700	3700	3700	3700	3700	3700	3700	3700	3697.36	3648.75	3640.46	3627.41	3625.39	3626.22	3621.42	3625.31	3624.01	3610.48	3603.51	3603.58	3603.44	3604.02	3600.18	3598.94	3595.55	3590.83	3583.14	3564.48	3558.68	3530.73	3520.4	3524.95	3511.62	3510.43	3513.4	3510.81	3511.24	3487.26	3477.19	3471.59	3469.86	3470.82	3469.7	3463.57
WZMG.9	3700	3700	3700	3700	3700	3700	3700	3700	3700	3700	3700	3700	3700	3700	3647.99	3647.11	3636.86	3631.06	3629.79	3631.19	3627.48	3624.61	3613.38	3607.15	3603.44	3598.33	3595.87	3603.57	3600.85	3600.51	3590.29	3582.18	3570.65	3566.53	3536.88	3525.18	3527.4	3511.61	3514.38	3512.08	3510.78	3514.08	3489.64	3476.55	3469.85	3473.07	3468.58	3468.46	3459.28
WZMG.8	3700	3700	3700	3700	3700	3700	3700	3700	3700	3700	3700	3700	3700	3700	3651.47	3651.78	3641.96	3642.44	3639.12	3639.73	3630.59	3631.22	3616.15	3610.21	3608.67	3604.21	3601.34	3609.63	3607.59	3605.49	3595.43	3591.35	3571.61	3568.77	3538.29	3527.71	3525.57	3515.2	3509.8	3511.93	3515.39	3512.08	3495.25	3481.6	3480.29	3473.04	3466.61	3469.22	3455.28
WZMG.7	3700	3700	3700	3700	3700	3700	3700	3700	3700	3700	3700	3700	3700	3700	3645.62	3639.56	3625.45	3625.67	3630.39	3616.44	3626.98	3620.47	3613.92	3602.92	3602.05	3596.58	3599.37	3600.86	3597.82	3598.98	3586.82	3586.47	3568.19	3559.07	3528.26	3525.26	3523.48	3512.9	3510.27	3510.71	3508.61	3510.44	3490.96	3475.77	3472.96	3472.5	3472.05	3463.92	3464.19
WZMG.6	3700	3700	3700	3700	3700	3700	3700	3700	3700	3700	3700	3700	3700	3697.25	3642.37	3645.09	3624.69	3623.78	3630.63	3614.02	3624.31	3625.14	3615.01	3602.12	3599.99	3599.59	3598.49	3602.73	3603.02	3595.81	3588.21	3590.67	3562.36	3558.48	3532.35	3522.53	3521.82	3513.87	3509.33	3507.62	3509.53	3512.38	3493.72	3475.29	3470.84	3475.07	3472.47	3461.15	3466.6
WZMG.5	3700	3700	3700	3700	3700	3700	3700	3700	3700	3700	3700	3700	3700	3698.1	3648.92	3642.18	3620.67	3619.05	3628.39	3613.2	3615.23	3617.21	3597.21	3602.2	3599.19	3598.43	3591.26	3599.14	3596.94	3592.12	3585.36	3584.98	3553.41	3554.51	3523.62	3513.97	3508.94	3505.59	3504.2	3506.21	3506.53	3505.2	3487.58	3474.2	3473.62	3464.27	3475.34	3466.6	3461.11
WZMG.4	3700	3700	3700	3700	3700	3700	3700	3700	3700	3700	3700	3700	3700	3699.24	3643.57	3639.48	3644.05	3643.46	3630.82	3648.42	3616.92	3623.28	3612.72	3603	3602.16	3595.29	3594.57	3600.6	3604.04	3601.35	3601.56	3580.66	3593.94	3594.14	3536.4	3523.37	3522.39	3510.38	3504.84	3508.72	3506.38	3510	3489.74	3489.35	3469.44	3475.88	3465.95	3461.39	3453.35
WZMG.3	3700	3700	3700	3700	3700	3700	3700	3700	3700	3700	3700	3700	3700	3700	3644.79	3641.9	3627.42	3628.93	3627.24	3614.65	3621.4	3622.08	3616.33	3601.18	3603.61	3600.91	3595.13	3605.14	3595.9	3594.65	3583.57	3588.66	3560.91	3558.38	3528.46	3528.78	3524.84	3510.35	3510.11	3510.95	3509	3511.49	3492.51	3478.72	3473.88	3472.22	3473.3	3467.44	3472.11
WZMG.2	3700	3700	3700	3700	3700	3700	3700	3700	3700	3700	3700	3700	3700	3700	3644.73	3644.87	3626.21	3624.99	3635.34	3615.21	3624.85	3623.02	3612.97	3603.77	3604.18	3596.29	3595.51	3607.16	3600.07	3594.46	3590.99	3586.92	3557.46	3553.38	3529.13	3519.31	3521.79	3509.41	3510.62	3509.4	3511.95	3505.44	3493.29	3475.72	3476.16	3473.87	3473.38	3465.23	3465.91
WZMG.1	3700	3700	3700	3700	3700	3700	3700	3700	3700	3700	3700	3700	3700	3694.97	3634.61	3636.02	3626.68	3624.78	3625.28	3612.82	3626.4	3619.94	3611.28	3599.24	3603.73	3602.49	3594.06	3601.34	3599.52	3594.77	3589.92	3587.77	3556.66	3551.19	3533.24	3521.74	3525.63	3508.27	3511.09	3506.41	3510.26	3511.85	3492.14	3474.48	3468.56	3473.32	3477.73	3463.7	3463
*The value is a recipient copying vector showing the number of chunks shared between the every individual.
[truncated: 340 more columns]

[truncated: 3 more sheets: Supplementary Table 10, Supplementary Table 11, Supplementary Table 12]
